# Supplementary material for: The Principal Components of Adult Female Insole Shape Align Closely with Two of Its Classic Indicators
Source: PLoS One. 2015 Aug 26;10(8):e0133303. doi: 10.1371/journal.pone.0133303 (PMC4550427; doi:10.1371/journal.pone.0133303)
Supplement: S1 Text — This text file is a listing of of 158 × 36 ordered pairs, the Cartesian coordinates of the semilandmarks described in the Methods section above, along with two decimal values, the classic arch index (Fig 2) and the arch angle (Fig 1), for the same 158 cases. The format of the file is 158 lines of 72 Cartesian coordinates and then two decimal index values per line. Arch angle is in units of degrees. (TXT) [file pone.0133303.s001.txt]

-0.1042 0.2355 -0.0405 0.2596 -0.0056 0.2525 0.0247 0.2259 0.061 0.1895 0.0839 0.1763 0.0902 0.1341 0.0853 0.1025 0.0724 0.0722 0.0621 0.0405 0.0498 0.0103 0.0399 -0.0199 0.0258 -0.0455 0.0244 -0.0713 0.0325 -0.0988 0.0428 -0.1328 0.0526 -0.17 0.0483 -0.2062 0.0276 -0.236 -0.0087 -0.2514 -0.0401 -0.2437 -0.0617 -0.2191 -0.0757 -0.1837 -0.0715 -0.1447 -0.0535 -0.111 -0.0273 -0.0837 -0.0005 -0.0625 0.0219 -0.0345 0.0244 0.0066 0.0094 0.0517 -0.0104 0.0833 -0.028 0.0982 -0.0529 0.106 -0.083 0.1231 -0.1101 0.1461 -0.13 0.1775 0.049 42.6
-0.1042 0.2225 -0.0423 0.2537 -0.0062 0.2474 0.0282 0.2271 0.064 0.1935 0.0865 0.1809 0.0937 0.1417 0.0889 0.1116 0.0813 0.0812 0.073 0.0507 0.0672 0.0202 0.0588 -0.0095 0.051 -0.0387 0.0419 -0.0679 0.0435 -0.0998 0.0471 -0.1361 0.0517 -0.174 0.0461 -0.2107 0.0261 -0.2412 -0.0088 -0.2567 -0.0398 -0.2475 -0.0631 -0.2257 -0.0751 -0.192 -0.0721 -0.154 -0.059 -0.1205 -0.0317 -0.0949 -0.0141 -0.0621 0.0036 -0.026 0.004 0.0143 -0.0056 0.0563 -0.0159 0.0835 -0.037 0.0897 -0.0623 0.0943 -0.0867 0.1165 -0.1141 0.1377 -0.1335 0.1661 0.242 39.8
-0.1128 0.227 -0.0395 0.2477 0.0009 0.2421 0.0358 0.2234 0.0638 0.1864 0.0837 0.1735 0.0914 0.1373 0.0868 0.1097 0.0804 0.0814 0.0724 0.0518 0.0655 0.0215 0.0596 -0.0084 0.0547 -0.0358 0.051 -0.0628 0.0489 -0.0925 0.051 -0.1297 0.0501 -0.1715 0.0414 -0.2131 0.0186 -0.2466 -0.0227 -0.2614 -0.0566 -0.2544 -0.0783 -0.2291 -0.0877 -0.1884 -0.083 -0.1419 -0.0717 -0.1002 -0.0488 -0.0675 -0.014 -0.0471 0.0121 -0.0214 0.02 0.0194 0.0154 0.0671 0.0049 0.0955 -0.0178 0.1034 -0.0456 0.106 -0.0811 0.1038 -0.1085 0.1258 -0.134 0.1606 0.245 46.7
-0.1088 0.2241 -0.0405 0.2463 -0.0038 0.2461 0.0274 0.2273 0.0602 0.1956 0.0813 0.1831 0.0923 0.148 0.0922 0.1221 0.0877 0.0963 0.0797 0.0695 0.0681 0.0426 0.0644 0.0127 0.0574 -0.0167 0.0484 -0.0474 0.0473 -0.0811 0.0502 -0.1198 0.0542 -0.1601 0.0475 -0.1986 0.0272 -0.2309 -0.009 -0.2474 -0.04 -0.2422 -0.0613 -0.221 -0.0732 -0.1874 -0.0665 -0.1461 -0.057 -0.1054 -0.0355 -0.0697 -0.0128 -0.0364 0.0015 0.0038 0.0064 0.0465 0.0046 0.0886 -0.0051 0.112 -0.021 0.1139 -0.045 0.1048 -0.0744 0.1122 -0.1021 0.1329 -0.1263 0.1634 0.302 49.7
-0.1062 0.2216 -0.0415 0.2388 -0.006 0.2354 0.0245 0.2143 0.062 0.1891 0.0838 0.1791 0.0951 0.1455 0.094 0.1198 0.0863 0.0941 0.0799 0.0661 0.0742 0.0366 0.07 0.0054 0.0607 -0.0246 0.0527 -0.0566 0.0499 -0.0915 0.0471 -0.1303 0.0491 -0.1703 0.0441 -0.2086 0.0221 -0.2395 -0.0133 -0.2578 -0.0441 -0.2507 -0.0662 -0.2292 -0.0775 -0.1946 -0.0751 -0.1551 -0.0584 -0.119 -0.035 -0.0844 -0.0146 -0.049 -0.0005 -0.0085 0.0039 0.0328 0.0051 0.0726 -0.0052 0.0932 -0.0272 0.0921 -0.0517 0.0975 -0.0804 0.1117 -0.106 0.133 -0.1253 0.1639 0.311 50.7
-0.1038 0.2136 -0.0423 0.2342 -0.0094 0.2361 0.0197 0.2196 0.0558 0.1975 0.0765 0.1861 0.0918 0.1514 0.0935 0.1249 0.0873 0.0983 0.0809 0.0694 0.0735 0.0393 0.0666 0.008 0.0589 -0.023 0.0543 -0.0558 0.0512 -0.0908 0.0518 -0.1295 0.0527 -0.1695 0.0459 -0.2083 0.0255 -0.2404 -0.0097 -0.2571 -0.0403 -0.2504 -0.0617 -0.2288 -0.0733 -0.1946 -0.0699 -0.1553 -0.0521 -0.1201 -0.0262 -0.0869 -0.006 -0.0508 0.0072 -0.0096 0.0026 0.0341 0.0009 0.077 -0.0078 0.099 -0.0293 0.0957 -0.054 0.0969 -0.0808 0.11 -0.1036 0.1322 -0.1235 0.1611 0.274 50.3
-0.0944 0.2192 -0.0322 0.2366 0.0013 0.2332 0.0305 0.2128 0.066 0.1881 0.0846 0.1763 0.0951 0.136 0.0906 0.1045 0.0854 0.0729 0.0811 0.0416 0.0798 0.011 0.071 -0.0182 0.0562 -0.0449 0.0527 -0.0762 0.0442 -0.1068 0.0411 -0.1399 0.043 -0.1747 0.038 -0.209 0.0162 -0.2382 -0.0178 -0.2576 -0.0471 -0.2532 -0.068 -0.2351 -0.0786 -0.2046 -0.0758 -0.1688 -0.0644 -0.1357 -0.0416 -0.1068 -0.0202 -0.0766 -0.0138 -0.0383 -0.0109 -0.0001 0.0048 0.034 -0.0109 0.0486 -0.0319 0.0593 -0.0539 0.0733 -0.0798 0.096 -0.099 0.1265 -0.118 0.1631 0.362 37.1
-0.1047 0.2221 -0.0436 0.2421 -0.0098 0.244 0.0181 0.2244 0.0545 0.1996 0.0775 0.1892 0.091 0.1526 0.0917 0.1235 0.0868 0.093 0.084 0.0592 0.0825 0.0231 0.0747 -0.0123 0.0608 -0.0438 0.0558 -0.0765 0.0516 -0.1087 0.0538 -0.1426 0.0546 -0.1774 0.0527 -0.2116 0.0341 -0.2373 0.001 -0.2529 -0.0287 -0.2473 -0.0514 -0.23 -0.0623 -0.2003 -0.0623 -0.1647 -0.0558 -0.1313 -0.0339 -0.1042 -0.0159 -0.0739 -0.0181 -0.0306 -0.0149 0.018 -0.0125 0.0671 -0.0258 0.0872 -0.0469 0.0719 -0.067 0.0703 -0.083 0.0908 -0.0996 0.1205 -0.1187 0.1579 0.414 31.6
-0.0941 0.2283 -0.0232 0.2464 0.0128 0.2405 0.0398 0.2143 0.0701 0.1765 0.093 0.1633 0.0978 0.1203 0.0956 0.0885 0.09 0.0579 0.0847 0.0276 0.0766 -0.0012 0.0649 -0.0288 0.0532 -0.0557 0.0425 -0.0833 0.0332 -0.1108 0.0404 -0.1459 0.0427 -0.1846 0.0388 -0.2222 0.0204 -0.252 -0.0136 -0.2657 -0.0439 -0.2563 -0.0657 -0.2344 -0.0752 -0.1993 -0.0742 -0.1602 -0.0634 -0.1252 -0.0457 -0.0947 -0.023 -0.0689 -0.0101 -0.0345 -0.0063 0.0029 -0.0116 0.042 -0.0294 0.0693 -0.0524 0.0807 -0.0758 0.0914 -0.0981 0.1132 -0.1183 0.1379 -0.1292 0.1708 0.331 35.3
-0.1031 0.2303 -0.0402 0.2523 -0.0055 0.2479 0.0258 0.2284 0.0597 0.1962 0.0799 0.1803 0.0916 0.1394 0.0905 0.1093 0.0851 0.0798 0.0768 0.0502 0.0747 0.02 0.0723 -0.0102 0.0655 -0.0379 0.0545 -0.0649 0.0514 -0.0949 0.0547 -0.1302 0.0521 -0.1678 0.0458 -0.2049 0.0254 -0.2335 -0.008 -0.2475 -0.0366 -0.2368 -0.0571 -0.2124 -0.068 -0.1761 -0.0663 -0.1364 -0.0547 -0.101 -0.0334 -0.0716 -0.0088 -0.0463 0.0054 -0.0123 0.0053 0.0275 -0.004 0.0699 -0.0162 0.0972 -0.0391 0.1052 -0.0639 0.1131 -0.0909 0.1284 -0.1143 0.1483 -0.1297 0.1766 0.331 40.2
-0.1155 0.2243 -0.0484 0.2481 -0.0117 0.2456 0.0202 0.2232 0.0582 0.1901 0.0798 0.1735 0.0978 0.1375 0.0943 0.1103 0.0825 0.0824 0.0716 0.0513 0.0575 0.0202 0.0407 -0.0104 0.0313 -0.0423 0.0266 -0.0733 0.0323 -0.1023 0.0404 -0.1361 0.0462 -0.1743 0.0402 -0.2128 0.019 -0.2444 -0.0192 -0.259 -0.053 -0.2486 -0.0769 -0.2245 -0.0872 -0.1878 -0.0757 -0.1451 -0.0595 -0.107 -0.0268 -0.0837 0.0092 -0.0714 0.0273 -0.0328 0.0282 0.0177 0.0119 0.0682 -0.0023 0.1011 -0.0208 0.1096 -0.0478 0.1054 -0.0812 0.1112 -0.1108 0.1306 -0.1342 0.1617 0.011 50.9
-0.1097 0.2175 -0.0433 0.2392 -0.008 0.2359 0.0221 0.2145 0.0569 0.1817 0.081 0.1692 0.0934 0.1339 0.0909 0.1061 0.0861 0.0765 0.0829 0.0431 0.0766 0.0076 0.0658 -0.0274 0.0501 -0.0577 0.0385 -0.0861 0.0413 -0.114 0.0473 -0.1467 0.0524 -0.1817 0.0438 -0.214 0.021 -0.2386 -0.0162 -0.2465 -0.0468 -0.2347 -0.0654 -0.208 -0.0732 -0.1707 -0.0643 -0.1313 -0.0461 -0.098 -0.0192 -0.0757 0.0136 -0.069 0.0157 -0.0298 0.0096 0.0235 0.004 0.0785 -0.011 0.1108 -0.0363 0.1137 -0.063 0.1048 -0.0901 0.1172 -0.116 0.1376 -0.1359 0.1656 0.1 50.8
-0.1005 0.2137 -0.0358 0.2337 -0.0007 0.2323 0.0304 0.2145 0.0648 0.1855 0.0824 0.1683 0.1005 0.1317 0.0991 0.1038 0.0915 0.0757 0.0795 0.0475 0.0718 0.0169 0.0627 -0.0139 0.0489 -0.0419 0.0397 -0.0707 0.0407 -0.1011 0.0477 -0.136 0.0555 -0.1728 0.0483 -0.2083 0.0272 -0.2385 -0.0082 -0.2538 -0.0401 -0.2432 -0.0644 -0.2225 -0.073 -0.1868 -0.0696 -0.1462 -0.0563 -0.1103 -0.031 -0.0824 -0.0011 -0.0614 0.0116 -0.0249 0.0144 0.0164 0.0137 0.0567 -0.0047 0.078 -0.0294 0.0836 -0.0535 0.0947 -0.0826 0.1102 -0.1073 0.1312 -0.1246 0.1601 0.181 45.5
-0.1031 0.2217 -0.0387 0.2416 -0.0037 0.2391 0.0274 0.2198 0.0635 0.1912 0.0843 0.1763 0.0977 0.1374 0.0965 0.1085 0.0891 0.0799 0.0806 0.0503 0.0781 0.0192 0.0735 -0.0121 0.0648 -0.0413 0.0509 -0.0689 0.0501 -0.0994 0.0557 -0.1346 0.0601 -0.1713 0.0523 -0.2057 0.0296 -0.2345 -0.0057 -0.2516 -0.0353 -0.2432 -0.0561 -0.2192 -0.0709 -0.1847 -0.071 -0.1463 -0.0597 -0.1116 -0.0385 -0.0815 -0.0163 -0.0528 -0.0017 -0.0167 -0.001 0.0244 -0.0001 0.0657 -0.0137 0.0902 -0.0372 0.0955 -0.0624 0.1004 -0.0872 0.1186 -0.1115 0.138 -0.1274 0.1666 0.325 42.5
-0.101 0.2269 -0.031 0.2388 0.0044 0.2347 0.0325 0.2123 0.0657 0.1815 0.0888 0.1699 0.0965 0.1358 0.0952 0.1106 0.0881 0.086 0.0866 0.0589 0.0821 0.0302 0.0785 -0.0009 0.0729 -0.032 0.0665 -0.0645 0.0603 -0.0982 0.0609 -0.1349 0.0586 -0.1722 0.0515 -0.2082 0.0248 -0.2349 -0.0169 -0.2508 -0.0508 -0.2455 -0.0735 -0.2221 -0.0874 -0.1869 -0.0868 -0.1475 -0.0757 -0.1122 -0.0485 -0.0834 -0.0257 -0.0495 -0.0163 -0.0055 -0.012 0.0394 -0.0035 0.0793 -0.0255 0.1031 -0.0467 0.1114 -0.0694 0.1037 -0.0886 0.1224 -0.1112 0.1453 -0.1287 0.1752 0.428 50.7
-0.1043 0.2226 -0.0351 0.2302 0.0013 0.23 0.0323 0.2139 0.0641 0.185 0.0841 0.172 0.0994 0.1387 0.1015 0.1144 0.0971 0.0898 0.0962 0.062 0.0884 0.0324 0.0822 -0.0002 0.075 -0.033 0.0665 -0.0667 0.0596 -0.101 0.0564 -0.1374 0.0522 -0.1742 0.0425 -0.2097 0.0157 -0.2376 -0.0243 -0.2543 -0.0568 -0.2478 -0.0782 -0.2275 -0.0863 -0.1934 -0.0846 -0.1549 -0.0706 -0.1212 -0.041 -0.0936 -0.0181 -0.0583 -0.0075 -0.0133 -0.0057 0.033 0.0058 0.0739 -0.0057 0.0893 -0.0281 0.0778 -0.0485 0.0853 -0.0727 0.1084 -0.1015 0.133 -0.1231 0.1667 0.346 45.4
-0.096 0.2257 -0.0291 0.2457 0.0065 0.2412 0.036 0.2192 0.0676 0.1831 0.0877 0.1656 0.0999 0.1263 0.0963 0.0988 0.0858 0.0726 0.0781 0.0454 0.0729 0.0176 0.0681 -0.0108 0.059 -0.0381 0.0481 -0.0665 0.0435 -0.0987 0.0544 -0.1355 0.0545 -0.1753 0.0498 -0.2152 0.0312 -0.246 -0.004 -0.2581 -0.0354 -0.2485 -0.0574 -0.2246 -0.069 -0.1884 -0.0658 -0.1475 -0.0547 -0.1095 -0.0462 -0.0738 -0.0298 -0.0437 -0.0133 -0.0104 -0.0066 0.0242 -0.0095 0.058 -0.0331 0.0784 -0.0535 0.09 -0.0766 0.0905 -0.0953 0.1105 -0.1132 0.1368 -0.1268 0.1697 0.361 34.1
-0.1098 0.2167 -0.0466 0.2381 -0.0105 0.2376 0.0229 0.2248 0.0584 0.199 0.0794 0.1865 0.0966 0.1504 0.1 0.1231 0.0969 0.0959 0.0887 0.0685 0.0805 0.0398 0.0732 0.0096 0.0643 -0.0206 0.0528 -0.0516 0.0478 -0.0856 0.0487 -0.1242 0.0507 -0.1648 0.0426 -0.2049 0.0241 -0.2399 -0.0112 -0.2576 -0.0418 -0.253 -0.0627 -0.2305 -0.0775 -0.196 -0.0764 -0.1552 -0.0652 -0.1166 -0.0424 -0.0816 -0.0193 -0.0468 -0.0029 -0.0084 0.0039 0.0303 0.0013 0.0691 -0.0181 0.0884 -0.0446 0.0849 -0.0693 0.0781 -0.0882 0.0967 -0.1071 0.1256 -0.1296 0.1598 0.335 38.1
-0.0939 0.2153 -0.033 0.2375 0.0006 0.2304 0.0316 0.2089 0.0667 0.1779 0.0882 0.1654 0.096 0.13 0.0935 0.1044 0.0822 0.0802 0.0709 0.053 0.0625 0.0222 0.0562 -0.0109 0.0459 -0.0422 0.0302 -0.0715 0.028 -0.1049 0.0357 -0.143 0.0439 -0.1836 0.0415 -0.2237 0.0241 -0.2555 -0.0127 -0.2686 -0.0455 -0.2612 -0.0677 -0.2392 -0.0771 -0.2038 -0.0712 -0.1636 -0.0525 -0.128 -0.0235 -0.0984 0.0048 -0.0707 0.0149 -0.0261 0.0144 0.0237 0.0112 0.072 -0.0034 0.0986 -0.028 0.1001 -0.0549 0.0998 -0.081 0.1147 -0.1031 0.1377 -0.1217 0.1659 0.176 47.5
-0.1103 0.2177 -0.049 0.2383 -0.0126 0.232 0.0231 0.2167 0.0603 0.1878 0.082 0.1743 0.0947 0.1388 0.0924 0.1122 0.0827 0.0859 0.07 0.058 0.0583 0.0274 0.0475 -0.0057 0.0344 -0.0375 0.0224 -0.0688 0.0264 -0.1012 0.0356 -0.1375 0.0448 -0.1766 0.0402 -0.2167 0.022 -0.2518 -0.0107 -0.2716 -0.0432 -0.2615 -0.0701 -0.2406 -0.0809 -0.2042 -0.0743 -0.1617 -0.0545 -0.1246 -0.0209 -0.0974 0.0094 -0.0718 0.0192 -0.0256 0.0213 0.0261 0.0149 0.0747 -0.0073 0.1032 -0.0242 0.1149 -0.0483 0.1068 -0.0784 0.1109 -0.1029 0.1338 -0.1277 0.1635 0.047 48.6
-0.1171 0.219 -0.0516 0.2416 -0.0153 0.2419 0.0164 0.2235 0.0536 0.1952 0.0736 0.1809 0.0876 0.141 0.0848 0.111 0.0734 0.0817 0.0624 0.0509 0.0535 0.0188 0.0447 -0.0141 0.0364 -0.0457 0.0244 -0.075 0.0252 -0.1067 0.0334 -0.1426 0.0434 -0.1811 0.0392 -0.22 0.0181 -0.2523 -0.0192 -0.2689 -0.0506 -0.2613 -0.0706 -0.2365 -0.0794 -0.1985 -0.0706 -0.1568 -0.046 -0.1222 -0.0139 -0.095 0.0167 -0.0749 0.0228 -0.0327 0.0202 0.0155 0.0161 0.0602 -0.0102 0.0868 -0.0252 0.1064 -0.0456 0.118 -0.0792 0.1153 -0.1073 0.1338 -0.1335 0.1628 0.062 44.4
-0.096 0.2166 -0.0353 0.2391 -0.0009 0.232 0.0312 0.2131 0.0642 0.1814 0.0854 0.1683 0.0949 0.1329 0.0924 0.1065 0.0847 0.0802 0.0752 0.0526 0.0758 0.0223 0.0699 -0.0084 0.0569 -0.0373 0.0471 -0.0691 0.0423 -0.1038 0.0427 -0.1422 0.0454 -0.1816 0.0385 -0.2192 0.0179 -0.2495 -0.0167 -0.2647 -0.0457 -0.2567 -0.0654 -0.2335 -0.0769 -0.199 -0.0723 -0.1606 -0.0543 -0.1259 -0.0299 -0.0932 -0.0068 -0.0603 0.0057 -0.018 0.0036 0.0279 0.002 0.0733 -0.0079 0.0989 -0.0297 0.0984 -0.0537 0.1022 -0.0803 0.116 -0.1043 0.1354 -0.1214 0.163 0.264 48.5
-0.0976 0.2067 -0.0383 0.233 -0.001 0.2362 0.029 0.2178 0.0678 0.1865 0.0947 0.1695 0.1087 0.1244 0.1046 0.0912 0.0951 0.0599 0.0878 0.0306 0.087 0.0022 0.082 -0.0259 0.074 -0.0539 0.0659 -0.0835 0.0587 -0.1142 0.0584 -0.1487 0.0558 -0.1839 0.0427 -0.2179 0.0195 -0.2469 -0.0193 -0.2594 -0.0512 -0.2517 -0.0727 -0.2312 -0.0832 -0.1992 -0.0782 -0.1619 -0.0664 -0.1262 -0.0493 -0.0937 -0.0316 -0.063 -0.0229 -0.0242 -0.0243 0.0138 -0.0457 0.0445 -0.0709 0.0707 -0.078 0.0948 -0.0893 0.1145 -0.1092 0.1307 -0.1263 0.1357 -0.1065 0.1382 0.469 28.3
-0.0933 0.2256 -0.0306 0.2419 0.0031 0.2386 0.032 0.2185 0.0675 0.1905 0.0885 0.1752 0.1001 0.1316 0.0949 0.0985 0.0895 0.0659 0.0847 0.0349 0.0836 0.0059 0.0855 -0.0219 0.0773 -0.0478 0.0698 -0.0757 0.0643 -0.1058 0.062 -0.1399 0.0606 -0.1755 0.0502 -0.2103 0.0256 -0.2399 -0.0134 -0.2562 -0.0465 -0.249 -0.07 -0.2291 -0.0816 -0.1973 -0.0784 -0.1603 -0.068 -0.1256 -0.0546 -0.0925 -0.0413 -0.0608 -0.0291 -0.0289 -0.0264 0.0021 -0.0256 0.0334 -0.0429 0.0535 -0.06 0.0654 -0.071 0.0839 -0.088 0.1094 -0.1066 0.1369 -0.1202 0.1707 0.508 25.3
-0.1006 0.2222 -0.0353 0.2479 0.0031 0.2404 0.0378 0.2213 0.0707 0.1848 0.0935 0.171 0.0996 0.1284 0.0955 0.0962 0.0886 0.0648 0.0838 0.033 0.0798 0.0018 0.0729 -0.0285 0.0642 -0.0571 0.0538 -0.0852 0.0521 -0.1153 0.055 -0.1488 0.055 -0.1833 0.0475 -0.2171 0.0266 -0.2448 -0.0096 -0.257 -0.0417 -0.2477 -0.0657 -0.2282 -0.076 -0.1966 -0.0768 -0.1609 -0.0656 -0.1294 -0.0454 -0.1015 -0.0284 -0.0719 -0.016 -0.0344 -0.0133 0.0061 -0.0095 0.0463 -0.0282 0.0729 -0.0492 0.0877 -0.0712 0.1005 -0.0967 0.1152 -0.1189 0.1319 -0.1297 0.1608 0.403 38.8
-0.0976 0.2199 -0.0291 0.2444 0.0095 0.2372 0.0436 0.2196 0.0734 0.1853 0.0944 0.1739 0.0979 0.1356 0.0918 0.1056 0.0872 0.0747 0.0816 0.0433 0.0769 0.0117 0.0711 -0.02 0.0629 -0.0501 0.0523 -0.0798 0.0479 -0.1109 0.0508 -0.1451 0.0515 -0.1805 0.0467 -0.2148 0.0241 -0.2414 -0.0127 -0.2571 -0.0443 -0.2505 -0.0667 -0.2294 -0.0807 -0.1971 -0.0817 -0.1616 -0.0669 -0.1307 -0.0475 -0.0996 -0.0267 -0.069 -0.015 -0.0303 -0.011 0.0107 -0.0029 0.0498 -0.0174 0.0718 -0.0409 0.0782 -0.0631 0.0918 -0.0909 0.1079 -0.1141 0.1296 -0.1287 0.1605 0.371 38.9
-0.0873 0.2369 -0.0226 0.2489 0.0107 0.2423 0.0369 0.2185 0.0688 0.1839 0.0909 0.1675 0.0966 0.1216 0.091 0.0873 0.0875 0.0542 0.0879 0.0226 0.0835 -0.0061 0.0795 -0.0333 0.0729 -0.0582 0.0657 -0.0828 0.0652 -0.1099 0.0643 -0.1415 0.0637 -0.1754 0.0538 -0.2082 0.0303 -0.2348 -0.0072 -0.2471 -0.0378 -0.2386 -0.0575 -0.2152 -0.0684 -0.1808 -0.0679 -0.1436 -0.0635 -0.1106 -0.0497 -0.0845 -0.0309 -0.0631 -0.0284 -0.032 -0.0254 0.0013 -0.0394 0.0334 -0.0565 0.0626 -0.0711 0.081 -0.0854 0.0992 -0.0998 0.1259 -0.1136 0.1544 -0.1221 0.1876 0.513 18.4
-0.1107 0.2205 -0.0451 0.2469 -0.0082 0.2447 0.0249 0.2266 0.0594 0.1952 0.0832 0.1841 0.0959 0.1476 0.0963 0.1193 0.092 0.0903 0.0867 0.0595 0.0831 0.0269 0.0774 -0.0066 0.0685 -0.039 0.0582 -0.0716 0.0493 -0.1038 0.0476 -0.1383 0.0458 -0.1735 0.0381 -0.2083 0.0208 -0.238 -0.0125 -0.2516 -0.0426 -0.2459 -0.0645 -0.2271 -0.0785 -0.1978 -0.0788 -0.1637 -0.0673 -0.1317 -0.0437 -0.1019 -0.0257 -0.0657 -0.0127 -0.0237 -0.0117 0.0213 -0.0089 0.0657 -0.0227 0.0882 -0.0443 0.0852 -0.066 0.0707 -0.0815 0.0901 -0.105 0.1186 -0.1301 0.1547 0.389 31.5
-0.1033 0.2364 -0.0297 0.2411 0.0092 0.2368 0.0407 0.2138 0.0751 0.1806 0.0961 0.1673 0.0989 0.1232 0.0945 0.09 0.0879 0.058 0.0869 0.0258 0.0837 -0.0054 0.0749 -0.0353 0.0637 -0.0633 0.0522 -0.0908 0.0499 -0.1207 0.0472 -0.1527 0.0492 -0.1847 0.0408 -0.2145 0.0173 -0.2383 -0.0177 -0.252 -0.0465 -0.2441 -0.0661 -0.2235 -0.0756 -0.1923 -0.0732 -0.1578 -0.0643 -0.1269 -0.0428 -0.103 -0.0251 -0.0755 -0.0145 -0.0383 -0.0133 0.0019 -0.0005 0.0396 -0.0191 0.0635 -0.0431 0.0819 -0.0688 0.0998 -0.0997 0.116 -0.1172 0.1469 -0.132 0.1838 0.374 38.6
-0.1155 0.2316 -0.04 0.2455 -0.0003 0.241 0.0326 0.218 0.0652 0.1826 0.088 0.1715 0.0971 0.1347 0.0944 0.1064 0.0889 0.0777 0.0842 0.0471 0.0845 0.0149 0.0801 -0.0173 0.068 -0.0464 0.0597 -0.0771 0.0559 -0.1088 0.0554 -0.1428 0.0549 -0.1775 0.0456 -0.2109 0.0236 -0.2389 -0.0123 -0.2531 -0.0425 -0.2456 -0.0627 -0.2235 -0.075 -0.1908 -0.0737 -0.1548 -0.0633 -0.123 -0.0392 -0.0983 -0.0228 -0.067 -0.0133 -0.0261 -0.0125 0.0174 -0.0019 0.0585 -0.008 0.0769 -0.0288 0.0691 -0.0436 0.0878 -0.0763 0.1091 -0.1084 0.14 -0.1387 0.1761 0.362 37.7
-0.1021 0.2269 -0.0433 0.2438 -0.0108 0.2409 0.0172 0.2199 0.053 0.1931 0.0747 0.1807 0.0887 0.1438 0.0883 0.1159 0.0808 0.0883 0.0769 0.0588 0.0722 0.0284 0.0715 -0.003 0.0641 -0.0331 0.0588 -0.0649 0.0582 -0.0994 0.059 -0.1377 0.059 -0.1776 0.0502 -0.2165 0.0321 -0.2502 -0.0035 -0.2624 -0.0372 -0.2545 -0.0624 -0.235 -0.0736 -0.2017 -0.0742 -0.1626 -0.0621 -0.1266 -0.0431 -0.0924 -0.0265 -0.0576 -0.0167 -0.0165 -0.0098 0.0243 -0.0088 0.0645 -0.0223 0.0866 -0.0441 0.0881 -0.0644 0.0909 -0.0775 0.1158 -0.1021 0.1356 -0.1181 0.1668 0.405 41.7
-0.0966 0.2243 -0.037 0.2381 -0.0038 0.2334 0.0259 0.2157 0.0596 0.1902 0.081 0.1804 0.0902 0.1487 0.0901 0.1237 0.0869 0.0975 0.0818 0.0689 0.0757 0.038 0.0712 0.0048 0.065 -0.0281 0.0594 -0.0624 0.0545 -0.0974 0.0577 -0.1341 0.0582 -0.1706 0.0483 -0.2057 0.027 -0.2361 -0.0098 -0.2505 -0.0403 -0.2476 -0.0593 -0.2294 -0.0678 -0.1982 -0.0636 -0.1604 -0.0569 -0.1242 -0.0342 -0.0935 -0.0197 -0.056 -0.0098 -0.0102 -0.0066 0.0366 -0.0055 0.0814 -0.0164 0.1042 -0.0394 0.1011 -0.063 0.0998 -0.0812 0.1183 -0.1003 0.1419 -0.1167 0.172 0.436 40.8
-0.0884 0.2299 -0.0223 0.2488 0.0122 0.2427 0.0407 0.219 0.0727 0.1841 0.0931 0.1685 0.0994 0.1251 0.0962 0.0934 0.0881 0.0634 0.0833 0.0336 0.0769 0.0061 0.0673 -0.019 0.0618 -0.043 0.0499 -0.0646 0.0503 -0.0919 0.0508 -0.1279 0.053 -0.1676 0.0463 -0.2063 0.0232 -0.2372 -0.0119 -0.254 -0.041 -0.2438 -0.0605 -0.218 -0.0685 -0.1781 -0.0681 -0.1348 -0.0619 -0.0967 -0.0574 -0.0656 -0.0415 -0.0419 -0.0211 -0.0192 -0.0182 0.0114 -0.0166 0.0451 -0.0281 0.0683 -0.0484 0.0771 -0.0633 0.0953 -0.0853 0.1187 -0.1068 0.1447 -0.1212 0.177 0.442 33.3
-0.1007 0.2266 -0.0367 0.2408 -0.0017 0.2366 0.0286 0.2167 0.0654 0.1916 0.0871 0.1803 0.097 0.1443 0.096 0.1166 0.0922 0.0887 0.0851 0.0603 0.0793 0.0308 0.0746 0.0001 0.0663 -0.0295 0.0579 -0.0607 0.0499 -0.094 0.0499 -0.1318 0.0525 -0.1706 0.0494 -0.2069 0.0288 -0.2341 -0.0073 -0.2478 -0.0378 -0.242 -0.0579 -0.2204 -0.0677 -0.1849 -0.0691 -0.1448 -0.0617 -0.1076 -0.0465 -0.0741 -0.0316 -0.0412 -0.0189 -0.0035 -0.0119 0.0344 -0.0078 0.0713 -0.017 0.0908 -0.04 0.0905 -0.0636 0.0968 -0.0873 0.115 -0.1076 0.1401 -0.1239 0.1723 0.414 36.5
-0.0914 0.221 -0.0294 0.2296 0.0045 0.2222 0.0344 0.2025 0.0668 0.1721 0.0858 0.1567 0.0955 0.1197 0.0899 0.092 0.0839 0.0639 0.077 0.0351 0.0697 0.006 0.067 -0.0244 0.057 -0.0524 0.0468 -0.0813 0.0453 -0.1141 0.0482 -0.1525 0.0524 -0.1924 0.0465 -0.2301 0.0247 -0.2592 -0.0119 -0.272 -0.0427 -0.2615 -0.0631 -0.2363 -0.0716 -0.1979 -0.0714 -0.156 -0.0618 -0.1192 -0.0424 -0.0889 -0.02 -0.0624 -0.0111 -0.0247 -0.0076 0.0154 -0.0036 0.0541 -0.0192 0.077 -0.0411 0.0867 -0.0631 0.0977 -0.0839 0.1194 -0.1037 0.1436 -0.1176 0.1739 0.393 36.7
-0.0948 0.2196 -0.0317 0.2411 0.0013 0.2366 0.0293 0.2148 0.0638 0.1839 0.0856 0.1692 0.0961 0.1302 0.0934 0.1012 0.0851 0.0725 0.0766 0.0424 0.0708 0.0111 0.0675 -0.0208 0.055 -0.0497 0.0461 -0.0801 0.0426 -0.1122 0.0452 -0.1477 0.0502 -0.1842 0.0439 -0.2191 0.0263 -0.2468 -0.0078 -0.2563 -0.0386 -0.2466 -0.0596 -0.2233 -0.0709 -0.1882 -0.0708 -0.1501 -0.0613 -0.1164 -0.0398 -0.0896 -0.0154 -0.0657 -0.0101 -0.0253 -0.0087 0.0191 -0.0091 0.0625 -0.0253 0.0897 -0.0474 0.0993 -0.0717 0.1055 -0.0949 0.1223 -0.1143 0.1439 -0.1274 0.1715 0.363 34.6
-0.0863 0.2284 -0.0271 0.2412 0.0048 0.2312 0.0328 0.2053 0.0681 0.1708 0.0909 0.1551 0.0984 0.1115 0.094 0.0794 0.0887 0.0484 0.0814 0.0187 0.0781 -0.0106 0.0704 -0.0389 0.0633 -0.0664 0.057 -0.0948 0.055 -0.1258 0.0516 -0.1599 0.0508 -0.195 0.0377 -0.2273 0.0143 -0.2526 -0.0226 -0.2602 -0.0522 -0.2482 -0.0711 -0.2232 -0.0804 -0.1888 -0.0761 -0.1526 -0.0648 -0.1211 -0.043 -0.0966 -0.0236 -0.071 -0.0132 -0.035 -0.0075 0.0025 -0.0116 0.0392 -0.0312 0.0662 -0.0476 0.0854 -0.0643 0.1047 -0.0873 0.1267 -0.1055 0.1526 -0.1176 0.1832 0.391 29
-0.0855 0.2311 -0.0301 0.243 -0.0002 0.2376 0.0268 0.2183 0.0598 0.192 0.0772 0.1758 0.0885 0.1336 0.0873 0.1021 0.0843 0.0708 0.0801 0.0393 0.0729 0.0086 0.0679 -0.0222 0.0598 -0.0511 0.0561 -0.0819 0.0544 -0.1149 0.0536 -0.1518 0.0512 -0.1898 0.0407 -0.2253 0.0193 -0.2523 -0.0178 -0.2592 -0.0492 -0.2479 -0.069 -0.2215 -0.0822 -0.1864 -0.0776 -0.1493 -0.0623 -0.1173 -0.0348 -0.0926 -0.0125 -0.0641 -0.0026 -0.0261 -0.0046 0.0149 -0.0099 0.0559 -0.0224 0.0824 -0.0443 0.092 -0.0542 0.112 -0.0781 0.1287 -0.0935 0.1556 -0.1094 0.1863 0.379 30
-0.1026 0.2122 -0.043 0.2305 -0.0089 0.229 0.0239 0.2185 0.0615 0.1991 0.0816 0.1847 0.1 0.1465 0.098 0.1155 0.0941 0.083 0.0891 0.0497 0.0848 0.0166 0.077 -0.0155 0.0667 -0.046 0.0555 -0.0765 0.0477 -0.1075 0.0478 -0.1419 0.0466 -0.1775 0.0399 -0.2121 0.0177 -0.2399 -0.0182 -0.2555 -0.048 -0.2498 -0.0679 -0.2295 -0.078 -0.1966 -0.0774 -0.1592 -0.0676 -0.125 -0.0462 -0.0956 -0.0245 -0.0655 -0.0128 -0.0274 -0.0106 0.0127 -0.0126 0.0529 -0.0279 0.0766 -0.0503 0.0827 -0.0708 0.0944 -0.0942 0.1112 -0.1121 0.1346 -0.1266 0.1632 0.366 39.2
-0.1081 0.2082 -0.0425 0.2306 -0.0061 0.2318 0.0269 0.2213 0.0622 0.1992 0.082 0.1861 0.099 0.1497 0.0989 0.1202 0.0964 0.0891 0.0925 0.0563 0.0924 0.0225 0.0824 -0.0101 0.0726 -0.0425 0.0596 -0.074 0.0556 -0.1071 0.0521 -0.1428 0.051 -0.1801 0.0459 -0.217 0.0257 -0.246 -0.01 -0.2615 -0.0418 -0.2558 -0.065 -0.2367 -0.0779 -0.2055 -0.0759 -0.1687 -0.0626 -0.1342 -0.0394 -0.1022 -0.016 -0.07 -0.0071 -0.0278 -0.0032 0.0166 -0.002 0.0607 -0.0117 0.0833 -0.0347 0.08 -0.0599 0.0847 -0.0881 0.0983 -0.1106 0.1217 -0.13 0.1521 0.352 45.2
-0.106 0.2154 -0.0434 0.2411 -0.0084 0.2384 0.0238 0.2196 0.0613 0.1895 0.0812 0.1722 0.0963 0.1292 0.1002 0.0995 0.0922 0.0728 0.0832 0.0454 0.0713 0.0192 0.0607 -0.0083 0.0517 -0.0364 0.0435 -0.0657 0.0455 -0.0981 0.0492 -0.136 0.0515 -0.1768 0.0419 -0.2166 0.0187 -0.2495 -0.0194 -0.2654 -0.0518 -0.2554 -0.0741 -0.2315 -0.0823 -0.1937 -0.0742 -0.1513 -0.0515 -0.1147 -0.02 -0.084 0.011 -0.0585 0.025 -0.0208 0.0204 0.0199 0.0082 0.0602 -0.0108 0.0884 -0.0354 0.0961 -0.0624 0.0996 -0.0907 0.1129 -0.1147 0.1327 -0.1316 0.1605 0.153 46.7
-0.1034 0.2147 -0.0383 0.2367 -0.0023 0.2322 0.0302 0.2111 0.068 0.1805 0.0901 0.1665 0.1008 0.1267 0.1001 0.0972 0.0946 0.0688 0.0818 0.0425 0.0697 0.0158 0.0622 -0.0134 0.0564 -0.0427 0.0451 -0.0713 0.0431 -0.1033 0.0468 -0.1404 0.054 -0.1797 0.0433 -0.2184 0.0207 -0.2519 -0.018 -0.267 -0.051 -0.2566 -0.0734 -0.2305 -0.0851 -0.1923 -0.0782 -0.1508 -0.0563 -0.1155 -0.0241 -0.087 0.0093 -0.0645 0.0236 -0.0262 0.0239 0.0151 0.0092 0.0542 -0.0079 0.0825 -0.0329 0.0863 -0.0596 0.091 -0.0863 0.1093 -0.1117 0.1309 -0.1297 0.1602 0.18 45.9
-0.0981 0.2241 -0.0363 0.2401 -0.0028 0.2348 0.0261 0.214 0.0635 0.1878 0.0863 0.1749 0.0958 0.1368 0.0953 0.1078 0.0898 0.079 0.0817 0.0496 0.0749 0.0194 0.0714 -0.0119 0.0692 -0.0424 0.0611 -0.0727 0.06 -0.1055 0.0607 -0.1419 0.0595 -0.1792 0.0533 -0.2142 0.027 -0.2403 -0.0138 -0.2567 -0.0464 -0.2529 -0.0673 -0.2315 -0.0787 -0.1967 -0.0787 -0.1569 -0.0688 -0.1202 -0.049 -0.0879 -0.0291 -0.0567 -0.0238 -0.015 -0.0157 0.0272 -0.019 0.0694 -0.0318 0.0962 -0.0536 0.1031 -0.0762 0.1082 -0.0967 0.1245 -0.1152 0.1429 -0.1247 0.1705 0.44 40.8
-0.1001 0.2251 -0.0356 0.2389 0.0004 0.236 0.0316 0.2205 0.0632 0.1902 0.0835 0.1751 0.0908 0.1365 0.0913 0.1085 0.086 0.081 0.0788 0.0521 0.0685 0.0233 0.0715 -0.0075 0.0656 -0.037 0.061 -0.0677 0.0633 -0.1006 0.0634 -0.1367 0.0608 -0.1736 0.0524 -0.209 0.0288 -0.2358 -0.0109 -0.2472 -0.043 -0.2429 -0.0626 -0.2221 -0.0736 -0.1902 -0.0685 -0.1528 -0.0581 -0.1169 -0.0373 -0.0855 -0.0198 -0.0535 -0.0196 -0.0092 -0.0162 0.0379 -0.0096 0.0835 -0.0258 0.1122 -0.0415 0.12 -0.0624 0.1109 -0.0826 0.1227 -0.1041 0.14 -0.1183 0.1682 0.407 45.2
-0.095 0.2196 -0.0303 0.2425 0.0042 0.2385 0.0342 0.2195 0.0651 0.1861 0.0836 0.1687 0.0966 0.1294 0.0939 0.1011 0.0856 0.0736 0.0738 0.0464 0.064 0.0185 0.056 -0.0097 0.049 -0.0368 0.0466 -0.0652 0.0463 -0.0967 0.0518 -0.1337 0.0543 -0.1733 0.05 -0.2109 0.0261 -0.2391 -0.013 -0.2542 -0.0456 -0.2469 -0.0673 -0.2245 -0.0765 -0.1885 -0.0696 -0.1468 -0.0563 -0.1083 -0.0347 -0.0762 -0.0084 -0.0511 0.0059 -0.0178 0.0022 0.0224 -0.0039 0.064 -0.0171 0.0911 -0.0397 0.098 -0.0639 0.1062 -0.0908 0.1208 -0.1119 0.1421 -0.1268 0.1699 0.269 44.9
-0.0977 0.226 -0.035 0.2448 -0.0009 0.2389 0.0299 0.2209 0.0605 0.1883 0.0775 0.1704 0.0912 0.1322 0.0876 0.1043 0.0802 0.0765 0.0721 0.0484 0.066 0.0202 0.062 -0.0087 0.0567 -0.0364 0.0515 -0.0649 0.052 -0.0964 0.0535 -0.1337 0.0542 -0.1736 0.0476 -0.2116 0.0237 -0.2399 -0.013 -0.255 -0.043 -0.2456 -0.0624 -0.2207 -0.0702 -0.182 -0.0683 -0.1393 -0.058 -0.1017 -0.0364 -0.072 -0.01 -0.0484 0.0013 -0.0134 0.0058 0.0235 -0.0019 0.0612 -0.0224 0.086 -0.0443 0.0963 -0.0687 0.1038 -0.0921 0.1237 -0.1118 0.1492 -0.1278 0.179 0.288 36.6
-0.1082 0.2224 -0.0396 0.2436 -0.0028 0.2393 0.0286 0.2162 0.0678 0.1863 0.0897 0.1715 0.1004 0.129 0.0987 0.0974 0.0902 0.0675 0.0784 0.0391 0.0623 0.0142 0.0499 -0.0125 0.0429 -0.0412 0.0355 -0.0715 0.0317 -0.1035 0.0437 -0.1393 0.051 -0.1809 0.0451 -0.2236 0.0211 -0.2589 -0.0194 -0.2769 -0.0537 -0.2656 -0.0766 -0.2365 -0.0879 -0.1949 -0.0766 -0.1512 -0.0497 -0.1158 -0.0128 -0.0892 0.0203 -0.0656 0.0343 -0.0279 0.0255 0.0111 0.0067 0.0488 -0.0101 0.079 -0.035 0.0835 -0.0619 0.089 -0.0887 0.1098 -0.1154 0.1341 -0.1349 0.1659 0.058 41.5
-0.1012 0.2216 -0.0303 0.2348 0.0075 0.2347 0.0386 0.2164 0.0718 0.1866 0.0906 0.1731 0.0976 0.1325 0.0938 0.1017 0.085 0.0715 0.0741 0.0416 0.0566 0.015 0.0462 -0.0155 0.0421 -0.0473 0.0361 -0.0781 0.037 -0.109 0.0458 -0.1444 0.0496 -0.1847 0.0423 -0.2254 0.0181 -0.2584 -0.021 -0.2749 -0.0534 -0.263 -0.0752 -0.2343 -0.0873 -0.195 -0.0729 -0.1534 -0.0487 -0.1169 -0.0147 -0.0915 0.0181 -0.0764 0.0233 -0.0378 0.0234 0.0059 0.0131 0.0473 -0.0041 0.0746 -0.029 0.0788 -0.0563 0.0824 -0.083 0.1014 -0.1056 0.1282 -0.1231 0.1631 0.637 42.6
-0.095 0.2223 -0.0351 0.2419 -0.0029 0.2381 0.0258 0.2195 0.0597 0.1903 0.0795 0.1737 0.0935 0.1314 0.0912 0.099 0.0871 0.0661 0.0875 0.0324 0.0849 -0.0007 0.0816 -0.0325 0.0693 -0.061 0.06 -0.0909 0.0498 -0.1204 0.0455 -0.1535 0.0402 -0.1877 0.0336 -0.2211 0.0133 -0.2464 -0.02 -0.257 -0.0481 -0.2466 -0.0674 -0.2246 -0.0755 -0.1916 -0.0715 -0.1553 -0.0643 -0.123 -0.0409 -0.1 -0.0181 -0.0742 -0.0089 -0.0377 -0.0166 0.0027 -0.0178 0.0456 -0.0311 0.0734 -0.0514 0.0835 -0.0671 0.1005 -0.0899 0.1206 -0.1101 0.1442 -0.1241 0.1735 0.386 36.5
-0.0878 0.2204 -0.0262 0.238 0.0063 0.2314 0.0346 0.212 0.0651 0.1804 0.0857 0.1659 0.0923 0.1262 0.0868 0.0958 0.0866 0.0645 0.085 0.0323 0.0863 0.0004 0.0816 -0.0305 0.0732 -0.0588 0.0595 -0.0857 0.0474 -0.1135 0.0447 -0.147 0.045 -0.1832 0.0366 -0.2179 0.0147 -0.2454 -0.0203 -0.2577 -0.0495 -0.247 -0.0693 -0.2237 -0.0775 -0.1883 -0.0754 -0.1502 -0.0635 -0.1172 -0.0398 -0.0912 -0.0133 -0.0678 -0.0048 -0.0334 -0.0192 0.0068 -0.0198 0.0511 -0.0346 0.0806 -0.0549 0.0938 -0.0745 0.1075 -0.0951 0.1276 -0.1118 0.1507 -0.1231 0.1777 0.389 33.6
-0.1048 0.2133 -0.0405 0.2402 -0.0045 0.2352 0.0261 0.2134 0.0544 0.1723 0.0815 0.1598 0.0954 0.1249 0.0969 0.0992 0.0928 0.0738 0.0843 0.0473 0.0699 0.0211 0.0478 -0.0028 0.0378 -0.0349 0.0307 -0.0701 0.0275 -0.1046 0.0416 -0.14 0.0494 -0.1806 0.0442 -0.2216 0.0228 -0.2545 -0.0163 -0.2687 -0.0506 -0.2564 -0.0747 -0.2301 -0.0847 -0.1906 -0.0748 -0.1477 -0.0475 -0.1123 -0.0082 -0.0867 0.0268 -0.0649 0.0337 -0.0163 0.0271 0.0369 0.0079 0.0852 -0.0185 0.1166 -0.0424 0.1247 -0.0628 0.1113 -0.0884 0.1149 -0.1123 0.1301 -0.1299 0.156 0.078 59.9
-0.1086 0.2146 -0.0418 0.24 -0.0036 0.2341 0.0305 0.211 0.0687 0.1749 0.0934 0.161 0.1008 0.1233 0.1005 0.0962 0.0963 0.0697 0.085 0.043 0.0707 0.015 0.0512 -0.0122 0.0346 -0.0399 0.0318 -0.072 0.0356 -0.1044 0.0482 -0.1397 0.0498 -0.1815 0.0442 -0.2233 0.0195 -0.2562 -0.0202 -0.2729 -0.0549 -0.2591 -0.0805 -0.2319 -0.0913 -0.1927 -0.0754 -0.1491 -0.0501 -0.11 -0.0151 -0.0827 0.0198 -0.0686 0.0256 -0.0241 0.0213 0.029 0.0115 0.0802 -0.0114 0.1128 -0.0368 0.1237 -0.0639 0.118 -0.091 0.1106 -0.1129 0.1265 -0.1315 0.1546 0.074 58
-0.1011 0.2251 -0.03 0.2488 0.007 0.2421 0.0385 0.2156 0.0751 0.1804 0.0965 0.1655 0.104 0.1218 0.0975 0.0902 0.0885 0.0605 0.0825 0.0324 0.0782 0.0059 0.0748 -0.0202 0.0662 -0.0443 0.0585 -0.0695 0.0539 -0.0979 0.0535 -0.1337 0.0542 -0.174 0.0455 -0.2134 0.0211 -0.2442 -0.0179 -0.2578 -0.0509 -0.2436 -0.0736 -0.2133 -0.0854 -0.171 -0.0793 -0.1248 -0.0744 -0.0854 -0.0565 -0.0586 -0.0265 -0.0453 -0.0177 -0.0175 -0.0136 0.0119 -0.0006 0.0349 -0.0223 0.0471 -0.0426 0.068 -0.0712 0.0796 -0.0921 0.1096 -0.119 0.137 -0.1372 0.1704 0.391 33.6
-0.1032 0.2205 -0.029 0.2343 0.0094 0.2326 0.0402 0.2128 0.0749 0.1825 0.0985 0.1684 0.1101 0.1297 0.1075 0.1011 0.1015 0.073 0.097 0.0442 0.0954 0.0153 0.0898 -0.0128 0.0838 -0.0397 0.075 -0.0666 0.0675 -0.0962 0.0616 -0.1321 0.0573 -0.172 0.0498 -0.2109 0.0256 -0.2397 -0.0139 -0.2511 -0.0467 -0.2384 -0.0679 -0.2111 -0.0753 -0.1697 -0.0744 -0.1253 -0.074 -0.0876 -0.0595 -0.0595 -0.0321 -0.04 -0.0236 -0.0111 -0.0242 0.0198 -0.0296 0.053 -0.0432 0.0702 -0.0662 0.058 -0.0731 0.0738 -0.0931 0.1008 -0.1155 0.1334 -0.1354 0.1704 0.48 29
-0.0909 0.2235 -0.0242 0.2367 0.0109 0.2299 0.0396 0.2074 0.072 0.1756 0.0937 0.1619 0.1 0.1246 0.0945 0.0971 0.0873 0.0701 0.0784 0.0438 0.0739 0.0169 0.0722 -0.0109 0.0697 -0.0382 0.0641 -0.067 0.06 -0.0995 0.0572 -0.1373 0.0564 -0.177 0.0464 -0.215 0.023 -0.2456 -0.0134 -0.2608 -0.0441 -0.2503 -0.0654 -0.2257 -0.0749 -0.1879 -0.0711 -0.1448 -0.0671 -0.1055 -0.0574 -0.072 -0.0472 -0.0415 -0.0393 -0.006 -0.0297 0.0276 -0.0226 0.0605 -0.0328 0.0818 -0.0538 0.0903 -0.0692 0.1076 -0.0915 0.1252 -0.1118 0.1449 -0.1226 0.1731 0.473 26.4
-0.0867 0.2231 -0.021 0.237 0.0137 0.2256 0.0436 0.2017 0.0731 0.1662 0.0944 0.1532 0.0939 0.1133 0.0904 0.0844 0.0834 0.0572 0.0777 0.0303 0.0747 0.0038 0.0707 -0.0222 0.0696 -0.0476 0.0684 -0.0746 0.0625 -0.1056 0.0627 -0.1445 0.0556 -0.1867 0.0497 -0.2279 0.0243 -0.2579 -0.0136 -0.272 -0.0442 -0.2573 -0.0647 -0.2283 -0.0703 -0.1852 -0.0664 -0.1385 -0.0618 -0.0977 -0.0553 -0.066 -0.0345 -0.0439 -0.0302 -0.0129 -0.0257 0.0179 -0.0248 0.0495 -0.0342 0.0711 -0.0551 0.0765 -0.067 0.096 -0.091 0.1162 -0.109 0.1435 -0.1221 0.1762 0.498 27.1
-0.1 0.2193 -0.0357 0.238 -0.0007 0.2335 0.0299 0.2157 0.0608 0.1826 0.0806 0.166 0.0927 0.1289 0.0906 0.1022 0.0822 0.0755 0.072 0.0468 0.0694 0.014 0.0658 -0.0206 0.0559 -0.0525 0.0406 -0.0821 0.0362 -0.1141 0.0428 -0.1495 0.0483 -0.1859 0.0422 -0.2204 0.0205 -0.2475 -0.0145 -0.2611 -0.0451 -0.2509 -0.067 -0.2289 -0.0767 -0.194 -0.0751 -0.1556 -0.0606 -0.1218 -0.0373 -0.0925 -0.0147 -0.0644 -0.012 -0.0197 -0.003 0.0295 0.0012 0.0772 -0.0167 0.1058 -0.0389 0.1142 -0.0638 0.1097 -0.0888 0.1208 -0.1108 0.1397 -0.1263 0.167 0.3 49
-0.1054 0.2159 -0.0401 0.2395 -0.0053 0.2373 0.026 0.2197 0.061 0.1905 0.0806 0.1745 0.0947 0.1377 0.091 0.1093 0.0829 0.0797 0.0724 0.0479 0.0672 0.013 0.0609 -0.0224 0.0484 -0.054 0.0382 -0.0848 0.0368 -0.116 0.0435 -0.1503 0.052 -0.186 0.0448 -0.2213 0.0232 -0.2503 -0.0135 -0.2633 -0.0456 -0.2522 -0.0682 -0.2279 -0.0771 -0.1901 -0.0758 -0.1492 -0.0635 -0.1144 -0.0372 -0.0899 -0.0077 -0.0726 -0.0065 -0.0283 -0.0042 0.0244 0.0093 0.0737 -0.0067 0.1054 -0.0256 0.1176 -0.0521 0.1144 -0.0828 0.1214 -0.1095 0.1421 -0.1325 0.1677 0.27 51.5
-0.1064 0.2279 -0.0384 0.2488 -0.0014 0.2459 0.03 0.2249 0.0643 0.1921 0.0844 0.1773 0.0955 0.1359 0.093 0.1052 0.0861 0.0753 0.0769 0.0459 0.0709 0.0158 0.0643 -0.0141 0.0608 -0.0433 0.0506 -0.0712 0.0506 -0.102 0.0533 -0.1375 0.0566 -0.1745 0.0496 -0.2101 0.0292 -0.2397 -0.0065 -0.2542 -0.0373 -0.2477 -0.0578 -0.2243 -0.0733 -0.1914 -0.0704 -0.154 -0.0591 -0.1187 -0.041 -0.0869 -0.0203 -0.0583 -0.0105 -0.0215 -0.0056 0.0172 0.0011 0.0541 -0.0161 0.076 -0.0396 0.0861 -0.064 0.0972 -0.0914 0.1136 -0.1158 0.1338 -0.1302 0.1656 0.344 40.2
-0.1034 0.2239 -0.0308 0.2408 0.0046 0.2422 0.0321 0.2201 0.0655 0.1891 0.086 0.1762 0.0934 0.1372 0.0936 0.1082 0.0871 0.0798 0.0796 0.0497 0.0745 0.0178 0.0703 -0.0156 0.0622 -0.0476 0.0548 -0.0802 0.0495 -0.1134 0.0474 -0.1486 0.0483 -0.184 0.0415 -0.2174 0.0206 -0.2435 -0.0149 -0.2555 -0.0454 -0.2474 -0.0667 -0.2255 -0.0808 -0.1945 -0.0782 -0.1598 -0.0652 -0.1276 -0.0419 -0.0988 -0.0205 -0.0678 -0.0141 -0.0239 -0.0072 0.022 0.004 0.0645 -0.011 0.0888 -0.0371 0.0934 -0.0646 0.0967 -0.0903 0.1159 -0.1162 0.1358 -0.1317 0.1661 0.353 45.5
-0.0908 0.2162 -0.0389 0.2438 -0.0102 0.2374 0.0172 0.2149 0.0535 0.1852 0.0767 0.1723 0.0909 0.1376 0.0869 0.1109 0.0833 0.083 0.0824 0.0531 0.0844 0.022 0.0805 -0.0101 0.0725 -0.0415 0.0623 -0.0736 0.0551 -0.1073 0.0488 -0.1433 0.044 -0.1801 0.0323 -0.2156 0.0115 -0.2454 -0.0223 -0.2593 -0.0504 -0.2516 -0.0693 -0.2308 -0.0774 -0.1976 -0.0753 -0.1601 -0.06 -0.1262 -0.0374 -0.0943 -0.0185 -0.0598 -0.0095 -0.0171 -0.0105 0.0275 -0.0039 0.069 -0.0208 0.0932 -0.0442 0.101 -0.0676 0.1069 -0.0874 0.1281 -0.1086 0.149 -0.1244 0.173 0.403 43.7
-0.1024 0.2198 -0.0418 0.2431 -0.0079 0.2354 0.0233 0.2117 0.0596 0.1783 0.0841 0.1669 0.0952 0.1303 0.0959 0.103 0.0931 0.0758 0.0928 0.0466 0.0915 0.0159 0.0892 -0.0158 0.0804 -0.0458 0.0688 -0.0762 0.0595 -0.108 0.0516 -0.1429 0.0431 -0.1792 0.0315 -0.2155 0.0099 -0.2454 -0.0254 -0.259 -0.0547 -0.2511 -0.0739 -0.2303 -0.081 -0.1969 -0.0772 -0.1582 -0.0646 -0.1224 -0.0419 -0.0907 -0.0177 -0.06 -0.0064 -0.0201 -0.0046 0.0224 -0.0041 0.0644 -0.0171 0.0882 -0.042 0.0886 -0.0677 0.0898 -0.0897 0.1109 -0.111 0.1379 -0.1308 0.1684 0.407 41.2
-0.0899 0.2167 -0.0311 0.2231 0.0014 0.2225 0.0301 0.2141 0.0589 0.1954 0.0744 0.1841 0.0823 0.1501 0.0786 0.1234 0.0715 0.0958 0.0729 0.0655 0.0666 0.0342 0.0652 0.0007 0.0611 -0.0321 0.0522 -0.0649 0.0508 -0.0993 0.0526 -0.1362 0.0489 -0.1735 0.0404 -0.2103 0.0186 -0.2409 -0.0122 -0.2608 -0.04 -0.2515 -0.0631 -0.2317 -0.0744 -0.1986 -0.0738 -0.1612 -0.0567 -0.1273 -0.0317 -0.0952 -0.0144 -0.0583 -0.0039 -0.0138 -0.0039 0.0325 0.0031 0.0752 -0.0086 0.0981 -0.0298 0.1024 -0.0526 0.107 -0.0758 0.1205 -0.0939 0.1418 -0.1087 0.1698 0.379 44.7
-0.0911 0.2205 -0.0283 0.2391 0.0049 0.2355 0.0333 0.215 0.0664 0.1873 0.087 0.1774 0.0932 0.1408 0.0911 0.1124 0.0857 0.0836 0.078 0.0536 0.0734 0.0218 0.0682 -0.0111 0.0636 -0.0435 0.0562 -0.0763 0.0469 -0.1095 0.0446 -0.1461 0.0439 -0.1835 0.0336 -0.2193 0.0148 -0.2494 -0.0178 -0.2625 -0.0459 -0.2543 -0.0652 -0.233 -0.0752 -0.2003 -0.0724 -0.1634 -0.0568 -0.1301 -0.0356 -0.0981 -0.0211 -0.0619 -0.0039 -0.0218 0.0001 0.0215 0.0019 0.064 -0.0078 0.0868 -0.0304 0.0865 -0.0551 0.0921 -0.0819 0.1069 -0.0995 0.134 -0.1167 0.1666 0.358 41.5
-0.1059 0.2206 -0.0367 0.2422 -0.0025 0.2416 0.0237 0.2195 0.056 0.1871 0.0777 0.1726 0.0901 0.1351 0.0926 0.1091 0.086 0.0845 0.0819 0.058 0.0781 0.0299 0.0742 0 0.0657 -0.0295 0.06 -0.0615 0.0562 -0.0963 0.0594 -0.1345 0.0592 -0.1732 0.0509 -0.2103 0.0276 -0.2398 -0.014 -0.2524 -0.0492 -0.2466 -0.0729 -0.2268 -0.0835 -0.1934 -0.0812 -0.1548 -0.0665 -0.1194 -0.0412 -0.0875 -0.0257 -0.0495 -0.0109 -0.0068 -0.003 0.0358 -0.0023 0.076 -0.0238 0.1 -0.0447 0.1092 -0.0693 0.104 -0.0948 0.1176 -0.1184 0.1394 -0.1366 0.168 0.375 50.4
-0.1049 0.2137 -0.0351 0.2317 0.0016 0.2292 0.0322 0.2098 0.0654 0.1788 0.0875 0.1666 0.0977 0.1315 0.0996 0.1071 0.0944 0.0839 0.0875 0.0596 0.0822 0.0336 0.0785 0.0054 0.0736 -0.0231 0.0719 -0.0545 0.0668 -0.0892 0.0654 -0.1292 0.0633 -0.1708 0.0518 -0.2109 0.0273 -0.2441 -0.0139 -0.2581 -0.0491 -0.248 -0.0735 -0.2226 -0.0888 -0.1873 -0.0817 -0.1477 -0.0625 -0.1105 -0.0377 -0.0744 -0.0147 -0.0394 -0.0035 0.0006 0.0022 0.0388 0.0002 0.076 -0.0154 0.0972 -0.0409 0.0983 -0.0678 0.0991 -0.0935 0.1146 -0.1178 0.1331 -0.1334 0.1604 0.371 52.1
-0.0864 0.2272 -0.025 0.2422 0.008 0.2306 0.0369 0.2066 0.0633 0.1678 0.0846 0.1538 0.0895 0.1184 0.0874 0.0933 0.0789 0.0692 0.0695 0.0427 0.0648 0.0126 0.0619 -0.0197 0.0571 -0.0511 0.0493 -0.0825 0.0474 -0.1158 0.05 -0.1525 0.0512 -0.1898 0.0456 -0.2244 0.0219 -0.2511 -0.0143 -0.2656 -0.0455 -0.2556 -0.0679 -0.2335 -0.0779 -0.1993 -0.073 -0.1609 -0.0577 -0.126 -0.0336 -0.0961 -0.0108 -0.0669 -0.0064 -0.0225 -0.0026 0.0258 -0.0035 0.0733 -0.01 0.1015 -0.0319 0.1006 -0.0565 0.1033 -0.0802 0.1204 -0.1003 0.1447 -0.1154 0.1758 0.326 43.2
-0.1015 0.2235 -0.0387 0.2461 -0.0041 0.2393 0.027 0.2203 0.0549 0.1837 0.0776 0.1705 0.0866 0.1351 0.0857 0.1086 0.0836 0.0813 0.0746 0.0526 0.0703 0.0204 0.0655 -0.0135 0.0565 -0.0456 0.0475 -0.0772 0.0478 -0.1102 0.0542 -0.1461 0.0595 -0.183 0.0528 -0.2181 0.0305 -0.2468 -0.0056 -0.2627 -0.0366 -0.2543 -0.0587 -0.2318 -0.0701 -0.1965 -0.072 -0.1578 -0.0578 -0.1237 -0.0355 -0.093 -0.0123 -0.0649 -0.0123 -0.0196 -0.0072 0.031 -0.0058 0.0808 -0.0206 0.1094 -0.041 0.1127 -0.0628 0.1007 -0.0829 0.1186 -0.1081 0.1407 -0.1285 0.1699 0.317 42.2
-0.1012 0.2188 -0.0296 0.2308 0.0069 0.2276 0.036 0.2052 0.0703 0.178 0.0926 0.1714 0.0957 0.1384 0.095 0.1123 0.0889 0.0863 0.0842 0.0579 0.0801 0.0274 0.0729 -0.0044 0.0654 -0.0364 0.0589 -0.0697 0.0552 -0.1044 0.0559 -0.1421 0.054 -0.1806 0.0443 -0.2181 0.022 -0.2495 -0.0158 -0.2649 -0.049 -0.2566 -0.0731 -0.2359 -0.085 -0.2023 -0.0836 -0.1638 -0.0698 -0.1284 -0.0471 -0.0954 -0.0272 -0.0607 -0.021 -0.0159 -0.01 0.0279 -0.0008 0.0692 -0.0116 0.0902 -0.0361 0.0887 -0.0624 0.0894 -0.0873 0.108 -0.1108 0.1331 -0.1293 0.1652 0.337 47.9
-0.1083 0.2139 -0.0349 0.226 0.0049 0.2233 0.0393 0.2089 0.0734 0.1816 0.0941 0.1704 0.1026 0.1351 0.1022 0.1085 0.0966 0.0816 0.0904 0.0525 0.0816 0.0218 0.0747 -0.0114 0.0672 -0.0442 0.0574 -0.0773 0.053 -0.1119 0.0526 -0.1497 0.053 -0.1882 0.0438 -0.225 0.019 -0.2552 -0.0186 -0.2722 -0.0515 -0.2612 -0.0771 -0.2393 -0.0885 -0.2055 -0.0837 -0.1668 -0.0672 -0.1316 -0.0414 -0.0996 -0.017 -0.0672 -0.0087 -0.0227 -0.0006 0.0228 0.007 0.0649 -0.0081 0.0851 -0.035 0.0834 -0.0633 0.0879 -0.0932 0.1029 -0.1159 0.1283 -0.1347 0.1606 0.396 46.6
-0.0848 0.2285 -0.0245 0.2472 0.0095 0.2422 0.0402 0.2266 0.0713 0.1965 0.0903 0.1801 0.1015 0.1352 0.095 0.1008 0.0851 0.0665 0.0809 0.032 0.075 -0.0003 0.0714 -0.0312 0.0645 -0.0596 0.0615 -0.0883 0.0557 -0.1167 0.0535 -0.1472 0.0535 -0.178 0.0466 -0.2073 0.024 -0.2304 -0.0105 -0.2444 -0.0404 -0.2366 -0.0623 -0.219 -0.0729 -0.1904 -0.0712 -0.1573 -0.0681 -0.1265 -0.0548 -0.1003 -0.0422 -0.0731 -0.0359 -0.0383 -0.031 -0.0019 -0.0257 0.0344 -0.0417 0.0586 -0.0553 0.0735 -0.0609 0.0939 -0.0757 0.1201 -0.0965 0.1452 -0.112 0.1764 0.504 22.1
-0.0732 0.2103 -0.008 0.2267 0.0262 0.2212 0.0547 0.205 0.0844 0.1765 0.1029 0.1602 0.1063 0.1138 0.1 0.079 0.0901 0.0451 0.0871 0.0109 0.0792 -0.0206 0.071 -0.0502 0.0632 -0.0777 0.0554 -0.1048 0.0539 -0.1332 0.0547 -0.1641 0.055 -0.1952 0.0452 -0.2245 0.023 -0.2477 -0.014 -0.2568 -0.0444 -0.2489 -0.0647 -0.228 -0.0773 -0.1989 -0.0754 -0.1666 -0.0703 -0.1367 -0.0581 -0.1108 -0.047 -0.0843 -0.0351 -0.0515 -0.0332 -0.0157 -0.0323 0.0226 -0.0451 0.0501 -0.0609 0.0649 -0.0724 0.0827 -0.0878 0.1072 -0.1023 0.1338 -0.1117 0.1647 0.289 43.5
-0.1062 0.2254 -0.0469 0.2452 -0.0116 0.2366 0.023 0.215 0.0635 0.1839 0.088 0.1707 0.0992 0.1332 0.0974 0.1051 0.0916 0.0775 0.0799 0.0503 0.0729 0.0209 0.0693 -0.0098 0.0627 -0.0384 0.0528 -0.0665 0.0477 -0.0973 0.0495 -0.1342 0.0529 -0.1738 0.0467 -0.2118 0.0207 -0.2413 -0.0186 -0.2592 -0.0504 -0.252 -0.0709 -0.2276 -0.0795 -0.1884 -0.0761 -0.1439 -0.0655 -0.104 -0.0435 -0.072 -0.0114 -0.0493 0.0065 -0.0161 0.0011 0.028 0.0002 0.0722 -0.0167 0.0995 -0.0385 0.108 -0.0641 0.1074 -0.0907 0.1166 -0.1116 0.1371 -0.1267 0.1674 0.292 47
-0.1071 0.2261 -0.0386 0.2345 -0.0015 0.2284 0.0295 0.2049 0.0657 0.1728 0.0893 0.1606 0.0979 0.1257 0.0967 0.1001 0.0917 0.0745 0.0824 0.0477 0.0753 0.0184 0.068 -0.012 0.0639 -0.0418 0.0523 -0.0707 0.0466 -0.1031 0.0488 -0.1407 0.0529 -0.1802 0.0432 -0.2185 0.0179 -0.2505 -0.0181 -0.2699 -0.0484 -0.2598 -0.0703 -0.2347 -0.081 -0.1967 -0.0752 -0.1539 -0.0617 -0.115 -0.0338 -0.0844 -0.0066 -0.0549 0.0066 -0.0158 -0.0033 0.0313 -0.0002 0.078 -0.0127 0.1065 -0.0339 0.1132 -0.06 0.1082 -0.0869 0.1209 -0.1115 0.1423 -0.1296 0.1729 0.299 45.7
-0.1052 0.2212 -0.0399 0.2372 -0.005 0.232 0.0259 0.2118 0.0599 0.1791 0.0792 0.1609 0.0975 0.1235 0.0995 0.097 0.0943 0.0708 0.0859 0.0432 0.0798 0.0135 0.0721 -0.017 0.0624 -0.0464 0.0504 -0.0757 0.0462 -0.1075 0.0541 -0.1441 0.0576 -0.1833 0.0517 -0.2213 0.0292 -0.2522 -0.0072 -0.2694 -0.0399 -0.2592 -0.0651 -0.2366 -0.0769 -0.1999 -0.0773 -0.1592 -0.0649 -0.1229 -0.0423 -0.0913 -0.019 -0.0612 -0.0073 -0.021 -0.006 0.0227 -0.0044 0.0661 -0.0166 0.092 -0.0413 0.0946 -0.0669 0.1004 -0.0915 0.1198 -0.1152 0.1425 -0.1327 0.1716 0.317 41.3
-0.1087 0.2392 -0.0419 0.2568 -0.0053 0.2487 0.0277 0.2262 0.0615 0.1901 0.0829 0.1741 0.0943 0.1339 0.0955 0.1056 0.0891 0.0786 0.0847 0.0497 0.0792 0.02 0.0708 -0.0099 0.0626 -0.0395 0.0558 -0.0709 0.049 -0.1041 0.0536 -0.142 0.0555 -0.1816 0.0512 -0.2188 0.0268 -0.2476 -0.0112 -0.2644 -0.0446 -0.2547 -0.0697 -0.2312 -0.0842 -0.1963 -0.0801 -0.1563 -0.0701 -0.1184 -0.0476 -0.0857 -0.027 -0.052 -0.0109 -0.0142 -0.0096 0.028 -0.0078 0.0702 -0.0166 0.0946 -0.0369 0.0974 -0.0637 0.0932 -0.0894 0.1117 -0.1093 0.1465 -0.1339 0.1832 0.351 41.3
-0.0987 0.2129 -0.0409 0.2367 -0.0087 0.2333 0.0198 0.2137 0.0536 0.1839 0.0763 0.1722 0.0811 0.1349 0.0822 0.1074 0.08 0.0805 0.0704 0.0535 0.0697 0.023 0.07 -0.0104 0.0659 -0.0433 0.0545 -0.076 0.0481 -0.1109 0.0481 -0.1487 0.0478 -0.1864 0.0387 -0.2211 0.0192 -0.2488 -0.014 -0.2588 -0.0428 -0.2494 -0.0628 -0.2292 -0.0694 -0.197 -0.0611 -0.1594 -0.0445 -0.1239 -0.0197 -0.0929 -0.0025 -0.0579 0.0055 -0.0091 0.0101 0.0414 -0.0064 0.0878 -0.0259 0.1175 -0.0404 0.125 -0.056 0.1111 -0.0774 0.1188 -0.1009 0.1347 -0.1196 0.1598 0.314 52.3
-0.1082 0.2135 -0.041 0.234 -0.0044 0.2347 0.0267 0.2178 0.0589 0.1878 0.0813 0.1792 0.0863 0.1436 0.0856 0.1163 0.0792 0.0894 0.0715 0.0613 0.0697 0.0306 0.0677 -0.0022 0.0636 -0.0346 0.0534 -0.0669 0.0478 -0.1013 0.0456 -0.1388 0.0435 -0.177 0.0361 -0.2135 0.0169 -0.2422 -0.0163 -0.2543 -0.0447 -0.2445 -0.0645 -0.221 -0.0767 -0.1889 -0.0681 -0.1522 -0.053 -0.1171 -0.0264 -0.0874 -0.0059 -0.0536 0.0048 -0.0085 0.0105 0.038 0.009 0.081 -0.0128 0.1067 -0.0224 0.1177 -0.0412 0.1064 -0.0694 0.1147 -0.1003 0.1307 -0.1252 0.1575 0.307 49
-0.1064 0.2028 -0.0364 0.2297 -0.0003 0.2253 0.0287 0.1989 0.0671 0.1685 0.0937 0.1614 0.1027 0.1309 0.1026 0.1074 0.1001 0.0835 0.092 0.0577 0.0838 0.0274 0.0753 -0.0066 0.066 -0.0406 0.0495 -0.0718 0.0483 -0.1065 0.0555 -0.1461 0.0534 -0.1886 0.0452 -0.2297 0.0219 -0.2606 -0.0199 -0.2708 -0.0552 -0.2599 -0.0775 -0.2347 -0.0843 -0.196 -0.0754 -0.1531 -0.0517 -0.1169 -0.0198 -0.0858 0.0086 -0.0573 0.0081 -0.0129 0.0121 0.0359 0.0053 0.0779 -0.0211 0.0907 -0.0482 0.0794 -0.0705 0.0855 -0.0954 0.1055 -0.122 0.1281 -0.1417 0.1561 0.237 45.3
-0.1148 0.2149 -0.0431 0.2391 -0.0041 0.2325 0.0304 0.2102 0.0668 0.1767 0.0917 0.1674 0.1002 0.135 0.0937 0.1084 0.0903 0.0789 0.0847 0.0468 0.0746 0.0139 0.065 -0.0194 0.0563 -0.0499 0.0493 -0.0782 0.0471 -0.1065 0.0501 -0.1404 0.0493 -0.1787 0.0356 -0.2162 0.009 -0.2465 -0.0313 -0.2587 -0.0626 -0.2456 -0.0812 -0.2158 -0.0861 -0.1733 -0.0729 -0.1284 -0.05 -0.0916 -0.016 -0.0693 0.0191 -0.0643 0.014 -0.0306 0.0085 0.0162 0.0059 0.0642 -0.0127 0.0893 -0.0416 0.0872 -0.0718 0.0855 -0.0988 0.1059 -0.1257 0.1314 -0.1466 0.1627 0.196 45.3
-0.1069 0.2243 -0.041 0.2338 -0.003 0.2323 0.0296 0.2142 0.0647 0.1836 0.085 0.168 0.1009 0.1288 0.0997 0.0991 0.0967 0.0697 0.0883 0.0411 0.0786 0.0129 0.0669 -0.0151 0.0545 -0.0424 0.0449 -0.0704 0.0443 -0.1009 0.0453 -0.1373 0.0484 -0.1776 0.0456 -0.2174 0.0215 -0.249 -0.0163 -0.268 -0.0498 -0.257 -0.0746 -0.2327 -0.083 -0.1926 -0.0759 -0.1471 -0.0606 -0.1079 -0.031 -0.081 0.0041 -0.0668 0.0102 -0.0319 0.0121 0.0074 0.0006 0.0425 -0.0222 0.0643 -0.0483 0.0646 -0.0679 0.0762 -0.0892 0.1004 -0.1103 0.1291 -0.1262 0.1656 0.211 36.6
-0.1038 0.2127 -0.0378 0.2289 -0.0005 0.2278 0.0323 0.2151 0.0658 0.1897 0.0875 0.1802 0.0989 0.1469 0.0986 0.1202 0.0982 0.0925 0.096 0.0632 0.0874 0.0337 0.0779 0.0029 0.0707 -0.0283 0.0582 -0.0588 0.0552 -0.0915 0.0539 -0.1283 0.0585 -0.167 0.0508 -0.2041 0.0284 -0.2364 -0.0075 -0.2566 -0.0388 -0.2491 -0.0631 -0.228 -0.0773 -0.1946 -0.0745 -0.1549 -0.065 -0.1171 -0.0407 -0.0852 -0.0144 -0.0544 -0.0022 -0.0149 0.0002 0.0266 -0.0023 0.0676 -0.0164 0.0858 -0.0362 0.0742 -0.0581 0.0752 -0.082 0.0913 -0.1024 0.1174 -0.1213 0.1519 0.352 45.3
-0.1055 0.2353 -0.033 0.2439 0.0065 0.2375 0.0396 0.2167 0.0728 0.1807 0.0935 0.1618 0.1064 0.1214 0.1019 0.0919 0.0958 0.0625 0.0913 0.0328 0.0877 0.0039 0.0764 -0.023 0.0675 -0.0507 0.0563 -0.0791 0.0462 -0.1093 0.043 -0.1452 0.0403 -0.1827 0.0355 -0.218 0.0143 -0.2434 -0.0195 -0.2545 -0.0465 -0.244 -0.0632 -0.2165 -0.0748 -0.1793 -0.0755 -0.1404 -0.0685 -0.1069 -0.0472 -0.08 -0.025 -0.0531 -0.0101 -0.0196 -0.0091 0.0161 -0.0195 0.0532 -0.0327 0.081 -0.0567 0.087 -0.0789 0.1005 -0.1041 0.12 -0.1238 0.1456 -0.1351 0.1801 0.357 34.8
-0.1173 0.2176 -0.0463 0.2359 -0.0062 0.2308 0.0296 0.2144 0.0646 0.1808 0.0899 0.1679 0.1036 0.1358 0.1 0.1115 0.0966 0.0856 0.0933 0.0574 0.0905 0.0273 0.0827 -0.0039 0.075 -0.0355 0.0614 -0.0668 0.0524 -0.1007 0.0462 -0.1383 0.0414 -0.177 0.0353 -0.2143 0.0169 -0.2432 -0.0169 -0.2554 -0.0455 -0.2478 -0.0639 -0.2241 -0.0767 -0.1904 -0.0741 -0.1524 -0.0597 -0.1173 -0.035 -0.0852 -0.0124 -0.0511 0.0007 -0.0087 0 0.0362 -0.0045 0.0786 -0.0293 0.1029 -0.0533 0.1107 -0.0794 0.1047 -0.1049 0.1173 -0.1289 0.1354 -0.1446 0.1627 0.357 41.2
-0.087 0.2235 -0.0275 0.2346 0.0063 0.2274 0.0369 0.2092 0.0712 0.1801 0.0919 0.1639 0.1003 0.1208 0.0974 0.0901 0.0872 0.0611 0.0855 0.0306 0.0846 0.0004 0.0814 -0.0297 0.0744 -0.0577 0.0617 -0.0848 0.0517 -0.1144 0.0457 -0.1491 0.0426 -0.1862 0.0342 -0.221 0.0114 -0.2464 -0.0259 -0.2555 -0.0544 -0.2468 -0.0705 -0.222 -0.0759 -0.1843 -0.0708 -0.143 -0.0638 -0.1063 -0.0501 -0.0772 -0.028 -0.0545 -0.0199 -0.0205 -0.017 0.0153 -0.0155 0.0488 -0.0359 0.071 -0.0515 0.0891 -0.0664 0.1068 -0.0877 0.1239 -0.1045 0.1447 -0.1128 0.1738 0.481 30.5
-0.0963 0.2087 -0.0386 0.2332 -0.0066 0.2291 0.0227 0.2112 0.0541 0.183 0.0753 0.1736 0.0868 0.1447 0.0866 0.1215 0.0867 0.096 0.0809 0.0666 0.0769 0.0323 0.0755 -0.0053 0.0684 -0.0413 0.0563 -0.0759 0.0486 -0.1111 0.0445 -0.1486 0.0449 -0.1866 0.0365 -0.2225 0.0155 -0.2517 -0.0186 -0.2662 -0.0471 -0.2587 -0.066 -0.2359 -0.0773 -0.2016 -0.0751 -0.1632 -0.0593 -0.1287 -0.0331 -0.0982 -0.0128 -0.0646 -0.0168 -0.0148 -0.0075 0.0391 0.0073 0.0887 -0.0014 0.1102 -0.0253 0.1 -0.0512 0.0917 -0.0731 0.1083 -0.0985 0.1277 -0.1186 0.1547 0.385 55.6
-0.1123 0.222 -0.0376 0.2462 0.001 0.2446 0.0329 0.2238 0.0661 0.1876 0.0875 0.1709 0.1015 0.1311 0.1013 0.1028 0.095 0.0755 0.0837 0.0487 0.0738 0.0208 0.0677 -0.0088 0.0597 -0.0371 0.0488 -0.0652 0.0446 -0.0962 0.0493 -0.1323 0.0536 -0.1711 0.045 -0.2091 0.0203 -0.2401 -0.0225 -0.2544 -0.058 -0.2472 -0.0818 -0.2223 -0.095 -0.1857 -0.0894 -0.144 -0.0757 -0.107 -0.0439 -0.0796 -0.0126 -0.0527 0.0073 -0.0186 0.0066 0.0239 0.0054 0.066 -0.016 0.0923 -0.0392 0.1024 -0.068 0.103 -0.099 0.1155 -0.1257 0.1362 -0.1446 0.1655 0.266 44.8
-0.1161 0.219 -0.0356 0.2294 0.0044 0.2313 0.0352 0.2099 0.0705 0.1792 0.0932 0.1671 0.1026 0.1315 0.1025 0.1051 0.0961 0.0787 0.0888 0.0497 0.0822 0.0185 0.0801 -0.0144 0.0745 -0.0455 0.0639 -0.075 0.0592 -0.1055 0.0618 -0.1396 0.062 -0.1753 0.0505 -0.21 0.0244 -0.2397 -0.0156 -0.257 -0.0484 -0.2499 -0.0703 -0.2267 -0.0831 -0.1919 -0.0794 -0.1526 -0.067 -0.1167 -0.0404 -0.0883 -0.012 -0.0631 -0.0071 -0.0227 -0.0012 0.0223 0.0014 0.0677 -0.0098 0.0911 -0.0362 0.0838 -0.0653 0.0851 -0.0935 0.1066 -0.1253 0.1277 -0.1448 0.1599 0.333 44.2
-0.097 0.224 -0.0308 0.237 0.0034 0.2366 0.0313 0.2176 0.0654 0.1921 0.0852 0.1801 0.0936 0.1402 0.0918 0.1093 0.0867 0.0785 0.0786 0.0476 0.0725 0.0166 0.0648 -0.0137 0.0583 -0.0425 0.0433 -0.0688 0.0396 -0.0995 0.0439 -0.1362 0.0444 -0.1759 0.0402 -0.215 0.0184 -0.2469 -0.017 -0.266 -0.048 -0.2589 -0.0705 -0.2364 -0.0832 -0.2015 -0.0796 -0.1611 -0.0674 -0.1235 -0.0459 -0.0907 -0.024 -0.0595 -0.0071 -0.0254 -0.0052 0.0135 -0.0049 0.0536 -0.017 0.0771 -0.0397 0.0813 -0.0635 0.0869 -0.0837 0.1103 -0.1038 0.139 -0.1222 0.1723 0.341 37.3
-0.0903 0.2169 -0.0257 0.235 0.0074 0.2292 0.0335 0.204 0.0633 0.1737 0.0885 0.1743 0.0926 0.1466 0.0893 0.121 0.0878 0.0932 0.0869 0.0625 0.0836 0.0296 0.0783 -0.0048 0.0687 -0.038 0.0593 -0.0716 0.0513 -0.1046 0.0537 -0.1406 0.0527 -0.1783 0.0407 -0.2159 0.019 -0.2493 -0.0179 -0.2655 -0.0498 -0.257 -0.0725 -0.2346 -0.084 -0.2003 -0.0773 -0.1608 -0.0659 -0.1237 -0.0388 -0.0949 -0.0119 -0.0654 -0.0041 -0.0219 -0.0034 0.0246 -0.0009 0.0687 -0.0109 0.0896 -0.0337 0.0845 -0.0578 0.0863 -0.0801 0.1049 -0.1004 0.1308 -0.1182 0.1627 0.361 42.4
-0.1005 0.2192 -0.0366 0.2379 -0.002 0.2342 0.029 0.2152 0.0665 0.1897 0.0873 0.1757 0.0993 0.1372 0.0983 0.1094 0.0871 0.0831 0.0781 0.0543 0.0754 0.0229 0.0706 -0.0092 0.0636 -0.0399 0.0531 -0.0695 0.0514 -0.1009 0.054 -0.1359 0.0522 -0.1724 0.0448 -0.2083 0.0249 -0.2368 -0.0101 -0.2482 -0.0408 -0.2387 -0.0627 -0.2176 -0.0723 -0.184 -0.0689 -0.146 -0.06 -0.1116 -0.0364 -0.0844 -0.0121 -0.0576 -0.0042 -0.0177 -0.0036 0.0261 0.0007 0.0684 -0.0115 0.0909 -0.0352 0.0919 -0.0604 0.0988 -0.0883 0.1131 -0.1092 0.1374 -0.1265 0.1677 0.34 42.9
-0.0945 0.2122 -0.0324 0.2355 0.0009 0.2354 0.0311 0.2223 0.0647 0.1985 0.0819 0.1825 0.1 0.1429 0.0992 0.1131 0.0897 0.0839 0.0806 0.0537 0.0748 0.0229 0.0739 -0.0089 0.0659 -0.0387 0.0571 -0.0694 0.0515 -0.1011 0.0515 -0.1359 0.0492 -0.1717 0.0418 -0.207 0.0208 -0.2357 -0.0144 -0.2507 -0.0445 -0.2443 -0.0656 -0.2251 -0.0753 -0.1934 -0.0727 -0.1566 -0.0601 -0.1227 -0.0376 -0.0923 -0.0155 -0.0616 -0.0065 -0.0218 -0.0034 0.0189 0.004 0.0556 -0.0185 0.0756 -0.045 0.0861 -0.0728 0.0923 -0.0976 0.1086 -0.1103 0.1359 -0.1262 0.1664 0.352 39.4
-0.0972 0.2112 -0.0312 0.2345 0.0048 0.2322 0.0368 0.2145 0.0736 0.1866 0.0964 0.1729 0.1104 0.136 0.1098 0.1089 0.1021 0.0827 0.0917 0.0568 0.0814 0.0311 0.072 0.0048 0.0559 -0.0189 0.0457 -0.0462 0.0465 -0.0789 0.0523 -0.1185 0.0582 -0.1607 0.0502 -0.2023 0.0285 -0.239 -0.0107 -0.2589 -0.0445 -0.2536 -0.0679 -0.2298 -0.0828 -0.1936 -0.0769 -0.15 -0.0649 -0.1086 -0.0412 -0.0726 -0.0206 -0.0377 0.0003 -0.005 0.003 0.029 -0.0073 0.0648 -0.0202 0.0886 -0.0411 0.0835 -0.0622 0.0885 -0.0839 0.1085 -0.1071 0.131 -0.1257 0.1592 0.325 47
-0.1032 0.212 -0.0344 0.2312 0.004 0.226 0.0387 0.2091 0.077 0.181 0.101 0.1681 0.1125 0.1327 0.1094 0.106 0.1016 0.0793 0.0919 0.0524 0.0788 0.0268 0.0684 -0.0008 0.0564 -0.0279 0.0453 -0.0564 0.0473 -0.0892 0.0531 -0.1291 0.0568 -0.1721 0.051 -0.2142 0.0276 -0.2485 -0.0136 -0.2665 -0.0484 -0.2599 -0.0715 -0.2356 -0.0844 -0.1975 -0.08 -0.1538 -0.0649 -0.1134 -0.0411 -0.078 -0.0161 -0.0465 0.0023 -0.0116 0.0044 0.0274 -0.0035 0.0673 -0.0217 0.0931 -0.0457 0.1004 -0.0717 0.1014 -0.0951 0.1177 -0.118 0.1361 -0.1331 0.1618 0.275 47.8
-0.1018 0.2198 -0.0376 0.2306 -0.0011 0.2245 0.0315 0.2106 0.0612 0.1798 0.082 0.1661 0.0917 0.1327 0.0882 0.1077 0.0824 0.0819 0.0724 0.0552 0.0646 0.0259 0.0608 -0.0061 0.0542 -0.0378 0.0473 -0.0706 0.0486 -0.1058 0.0526 -0.1448 0.0531 -0.1846 0.0441 -0.2222 0.0217 -0.2518 -0.017 -0.2631 -0.0504 -0.253 -0.0737 -0.2316 -0.0825 -0.1969 -0.0777 -0.1581 -0.0586 -0.1239 -0.0318 -0.0926 -0.0103 -0.059 -0.0006 -0.0141 0.0007 0.0328 -0.0073 0.0774 -0.0236 0.1041 -0.0468 0.1079 -0.0697 0.1042 -0.0907 0.1189 -0.1107 0.1393 -0.1248 0.1679 0.286 49.2
-0.1084 0.2295 -0.0383 0.2375 0.0009 0.2349 0.0333 0.2158 0.0653 0.1826 0.0864 0.1694 0.0942 0.1313 0.0919 0.103 0.0839 0.0753 0.0729 0.047 0.0635 0.0177 0.0576 -0.0132 0.05 -0.043 0.0425 -0.0733 0.045 -0.1058 0.0486 -0.1424 0.0489 -0.1809 0.0421 -0.2185 0.0217 -0.2489 -0.0133 -0.264 -0.0437 -0.2557 -0.0649 -0.2332 -0.0763 -0.1987 -0.0748 -0.1607 -0.0589 -0.1277 -0.0333 -0.0988 -0.0111 -0.0684 -0.0009 -0.0286 -0.0017 0.0142 -0.0064 0.0572 -0.0211 0.0826 -0.0459 0.0848 -0.0689 0.0868 -0.0827 0.1151 -0.1087 0.1413 -0.1298 0.1751 0.266 38.8
-0.092 0.2264 -0.0296 0.2438 0.0033 0.2367 0.0314 0.2131 0.0647 0.18 0.0848 0.1644 0.0938 0.1231 0.089 0.0933 0.0805 0.0646 0.0744 0.0365 0.0671 0.0106 0.0572 -0.0133 0.047 -0.0351 0.0474 -0.0588 0.0549 -0.0883 0.0631 -0.1264 0.0673 -0.1687 0.0617 -0.2099 0.0388 -0.2423 -0.0023 -0.2571 -0.0379 -0.2484 -0.0625 -0.2225 -0.0758 -0.1832 -0.0726 -0.1389 -0.0635 -0.0998 -0.0419 -0.069 -0.0212 -0.0423 -0.0075 -0.0144 -0.0073 0.0155 -0.0093 0.0472 -0.0268 0.0691 -0.0467 0.0821 -0.0651 0.0988 -0.0889 0.1203 -0.1081 0.1467 -0.1228 0.1779 0.326 31.2
-0.098 0.2239 -0.0268 0.2422 0.009 0.2368 0.0377 0.2122 0.0668 0.1733 0.0868 0.1561 0.0974 0.1165 0.095 0.0891 0.0855 0.0628 0.0804 0.0342 0.0745 0.0056 0.0687 -0.023 0.0619 -0.0499 0.0585 -0.0777 0.0576 -0.1081 0.0568 -0.1443 0.0559 -0.1834 0.0464 -0.2209 0.0232 -0.2501 -0.0138 -0.2625 -0.0444 -0.2503 -0.0642 -0.2225 -0.0753 -0.1832 -0.0733 -0.1417 -0.0602 -0.1061 -0.0386 -0.0777 -0.0112 -0.0585 -0.0055 -0.0247 -0.0065 0.0135 -0.0094 0.0531 -0.0172 0.0784 -0.0397 0.0797 -0.0622 0.0916 -0.089 0.1136 -0.1129 0.1414 -0.1323 0.1741 0.331 35
-0.0994 0.2186 -0.0338 0.228 0.0014 0.2255 0.0313 0.2094 0.0624 0.1803 0.0816 0.1653 0.0937 0.1294 0.0934 0.1027 0.0881 0.0752 0.0802 0.0446 0.0735 0.0108 0.0678 -0.0252 0.0564 -0.0588 0.0428 -0.0917 0.0326 -0.1242 0.0331 -0.1593 0.038 -0.1944 0.0323 -0.2272 0.0139 -0.2528 -0.0169 -0.2642 -0.0435 -0.2547 -0.0621 -0.2338 -0.0706 -0.202 -0.0669 -0.1665 -0.0545 -0.1343 -0.0327 -0.1068 -0.0189 -0.0747 -0.0108 -0.0279 -0.0036 0.0237 0.0001 0.0737 -0.0114 0.1015 -0.0348 0.1015 -0.06 0.1043 -0.0859 0.118 -0.1068 0.14 -0.1226 0.1693 0.334 49.4
-0.1145 0.2195 -0.0483 0.2305 -0.0115 0.2302 0.0212 0.2179 0.0542 0.1907 0.0739 0.1768 0.0893 0.1454 0.0884 0.121 0.0841 0.0948 0.0752 0.066 0.072 0.0329 0.0701 -0.0029 0.063 -0.0377 0.0518 -0.0722 0.043 -0.1073 0.044 -0.1444 0.0466 -0.1806 0.038 -0.2137 0.0189 -0.2416 -0.0126 -0.2547 -0.04 -0.2458 -0.0601 -0.2256 -0.0694 -0.1943 -0.0625 -0.1583 -0.0459 -0.1243 -0.0218 -0.0929 -0.0024 -0.0578 0.0055 -0.0082 0.0069 0.0454 0.0088 0.0952 -0.0032 0.123 -0.0229 0.1281 -0.0493 0.1218 -0.0799 0.1233 -0.1055 0.1427 -0.1293 0.17 0.307 57.3
-0.1033 0.229 -0.0418 0.2468 -0.0089 0.2398 0.0191 0.2147 0.0568 0.1831 0.0797 0.1687 0.0895 0.1293 0.0847 0.0994 0.0757 0.0694 0.0674 0.0379 0.0604 0.0054 0.0509 -0.0267 0.0388 -0.0565 0.0329 -0.087 0.0253 -0.1144 0.0387 -0.1444 0.0489 -0.1808 0.0429 -0.2193 0.018 -0.2512 -0.0229 -0.2678 -0.0582 -0.2569 -0.0819 -0.2335 -0.0865 -0.1918 -0.0782 -0.1459 -0.0548 -0.1103 -0.0178 -0.0905 0.0173 -0.0776 0.0279 -0.0375 0.0168 0.0119 0.0046 0.0616 -0.0188 0.0935 -0.0343 0.1119 -0.0585 0.1169 -0.0874 0.1296 -0.111 0.1519 -0.1295 0.1803 0.072 44.1
-0.1067 0.2102 -0.0443 0.2265 -0.0094 0.2223 0.0226 0.2047 0.0629 0.183 0.0869 0.1724 0.0977 0.1375 0.0971 0.1102 0.091 0.0824 0.0845 0.0521 0.0799 0.0195 0.0719 -0.0139 0.0648 -0.0464 0.0513 -0.0766 0.0466 -0.1098 0.0487 -0.1482 0.0495 -0.1891 0.0408 -0.228 0.0141 -0.2568 -0.0274 -0.2693 -0.0608 -0.2567 -0.0825 -0.23 -0.0897 -0.1914 -0.0763 -0.1502 -0.0517 -0.1148 -0.0166 -0.0886 0.0157 -0.0667 0.0177 -0.0236 0.0126 0.0264 0.0038 0.0738 -0.0212 0.0999 -0.047 0.1079 -0.0725 0.1049 -0.0959 0.1178 -0.1149 0.14 -0.1324 0.1663 0.23 42.5
-0.0976 0.208 -0.032 0.2329 0.0018 0.2306 0.0304 0.2105 0.0643 0.1806 0.0852 0.1666 0.0976 0.1285 0.0972 0.1002 0.0909 0.0724 0.087 0.0428 0.0821 0.0122 0.0728 -0.0186 0.0663 -0.0496 0.0562 -0.08 0.0509 -0.1114 0.053 -0.1453 0.0504 -0.1798 0.0406 -0.214 0.0223 -0.2441 -0.0098 -0.2579 -0.0384 -0.2498 -0.0594 -0.2302 -0.0698 -0.1989 -0.0691 -0.1637 -0.054 -0.1324 -0.0377 -0.1 -0.018 -0.069 -0.0094 -0.0278 -0.0021 0.0155 0.0003 0.0563 -0.0187 0.0781 -0.0443 0.0855 -0.0708 0.0924 -0.0964 0.1103 -0.1176 0.1333 -0.133 0.1613 0.359 41.2
-0.1105 0.2117 -0.0488 0.2298 -0.0157 0.2319 0.0132 0.2166 0.0526 0.2019 0.0748 0.1904 0.0937 0.1539 0.0975 0.125 0.0926 0.0956 0.0893 0.0637 0.0864 0.0304 0.0792 -0.0036 0.0728 -0.0375 0.0625 -0.0712 0.056 -0.1059 0.0533 -0.143 0.0492 -0.1805 0.0373 -0.2174 0.0179 -0.25 -0.0165 -0.2639 -0.0476 -0.2555 -0.0712 -0.2362 -0.0807 -0.2041 -0.0774 -0.1663 -0.0606 -0.1323 -0.0346 -0.1007 -0.0149 -0.0641 -0.0038 -0.0189 -0.005 0.0285 -0.0094 0.0742 -0.0278 0.0993 -0.0484 0.1035 -0.0698 0.0985 -0.0892 0.1156 -0.1122 0.1342 -0.1302 0.1605 0.356 46.1
-0.106 0.2175 -0.0416 0.2394 -0.0065 0.2369 0.0252 0.2187 0.0639 0.1941 0.0857 0.181 0.1013 0.1427 0.0987 0.1132 0.0897 0.0838 0.0799 0.0541 0.0711 0.0246 0.066 -0.0057 0.0616 -0.0352 0.054 -0.065 0.0509 -0.0969 0.0525 -0.1331 0.0517 -0.1712 0.0449 -0.2092 0.0254 -0.2405 -0.0098 -0.2553 -0.0405 -0.2482 -0.0619 -0.2267 -0.0725 -0.1924 -0.0704 -0.1531 -0.0604 -0.1171 -0.0377 -0.0872 -0.0157 -0.0572 -0.0022 -0.0212 -0.0008 0.0164 -0.0038 0.0537 -0.0206 0.075 -0.045 0.0783 -0.0686 0.0868 -0.0907 0.1101 -0.1139 0.1358 -0.133 0.1664 0.312 34
-0.0984 0.2169 -0.0298 0.2363 0.0065 0.2323 0.0376 0.2107 0.0745 0.1823 0.0967 0.171 0.1014 0.1308 0.0977 0.1001 0.0895 0.0701 0.0804 0.0403 0.0731 0.0109 0.0668 -0.018 0.0599 -0.0456 0.0522 -0.074 0.0476 -0.1054 0.0453 -0.1416 0.0428 -0.1801 0.0347 -0.2176 0.014 -0.2473 -0.0209 -0.2604 -0.0498 -0.2514 -0.0684 -0.2282 -0.0753 -0.192 -0.072 -0.1519 -0.0558 -0.1172 -0.0293 -0.0882 -0.0031 -0.0613 0.0107 -0.0279 0.0017 0.0103 -0.0031 0.0506 -0.0171 0.0765 -0.0399 0.0848 -0.0632 0.0964 -0.0897 0.1149 -0.1133 0.1372 -0.1296 0.1662 0.261 40.7
-0.0993 0.2281 -0.0394 0.2477 -0.0057 0.2417 0.0262 0.2222 0.0604 0.1903 0.0787 0.1733 0.0911 0.1303 0.0865 0.0981 0.0799 0.0662 0.077 0.0343 0.0735 0.0037 0.0706 -0.0255 0.0597 -0.0506 0.0468 -0.0747 0.0435 -0.1023 0.0474 -0.1361 0.0466 -0.173 0.0397 -0.2092 0.0185 -0.2369 -0.016 -0.2493 -0.0435 -0.2405 -0.0601 -0.2158 -0.0659 -0.1773 -0.0653 -0.1363 -0.0544 -0.1008 -0.04 -0.0726 -0.0149 -0.0547 -0.0041 -0.0253 -0.0035 0.0092 -0.0008 0.0448 -0.0208 0.066 -0.0417 0.081 -0.0615 0.0992 -0.089 0.1174 -0.1095 0.1431 -0.1248 0.1752 0.332 32.8
-0.1001 0.2273 -0.0342 0.2426 0.0004 0.2403 0.0286 0.2175 0.0626 0.1843 0.0834 0.1687 0.0963 0.1289 0.0926 0.0988 0.0851 0.0681 0.0768 0.0364 0.0714 0.004 0.0658 -0.0274 0.0559 -0.0552 0.0412 -0.0805 0.0327 -0.1076 0.038 -0.1411 0.0403 -0.1793 0.0358 -0.2175 0.0152 -0.2478 -0.0196 -0.2629 -0.0482 -0.2544 -0.0664 -0.2295 -0.075 -0.1924 -0.0676 -0.1519 -0.052 -0.1171 -0.0231 -0.0936 0.007 -0.0765 0.0098 -0.0408 0.0007 0.0028 -0.0036 0.0497 -0.0165 0.078 -0.0391 0.0817 -0.0611 0.0915 -0.0853 0.1128 -0.1077 0.139 -0.1245 0.1723 0.197 36.4
-0.1041 0.2233 -0.0338 0.2405 0.0031 0.2415 0.0324 0.2241 0.0659 0.1963 0.0875 0.1839 0.0968 0.144 0.0973 0.1137 0.0931 0.0835 0.0873 0.0525 0.0795 0.0213 0.0729 -0.0104 0.0696 -0.0409 0.0621 -0.07 0.0563 -0.1 0.0502 -0.1342 0.0488 -0.1716 0.041 -0.2083 0.0172 -0.2376 -0.0179 -0.2548 -0.0472 -0.2455 -0.0676 -0.2213 -0.0786 -0.187 -0.0681 -0.1465 -0.06 -0.1073 -0.051 -0.0746 -0.0238 -0.055 -0.0259 -0.0191 -0.0226 0.0214 -0.0152 0.0608 -0.0396 0.0802 -0.0702 0.0799 -0.0921 0.0748 -0.0963 0.1026 -0.1143 0.1335 -0.1332 0.1691 0.43 35.9
-0.0895 0.2171 -0.0241 0.2321 0.0121 0.2266 0.0446 0.2139 0.0771 0.1877 0.0969 0.1732 0.1021 0.1275 0.0983 0.0921 0.0917 0.0568 0.0882 0.0213 0.0851 -0.013 0.0814 -0.0455 0.075 -0.0751 0.0664 -0.1032 0.0603 -0.1302 0.0566 -0.1575 0.0555 -0.185 0.043 -0.2116 0.0226 -0.237 -0.0119 -0.2479 -0.0417 -0.2423 -0.0626 -0.227 -0.0719 -0.2015 -0.0708 -0.1715 -0.0658 -0.1428 -0.0508 -0.1176 -0.0347 -0.091 -0.026 -0.0551 -0.0306 -0.0147 -0.0258 0.0288 -0.0396 0.0559 -0.0592 0.0679 -0.0762 0.0824 -0.0903 0.1085 -0.1081 0.1348 -0.1206 0.1663 0.501 26
-0.1025 0.2235 -0.0397 0.2367 -0.0047 0.2254 0.0267 0.1995 0.0642 0.1652 0.09 0.1536 0.0988 0.1184 0.0993 0.0928 0.093 0.0685 0.0804 0.0444 0.0679 0.0179 0.0559 -0.0106 0.0515 -0.0414 0.0463 -0.0733 0.0478 -0.1072 0.0541 -0.1455 0.059 -0.1858 0.051 -0.2243 0.0269 -0.2544 -0.0128 -0.2679 -0.0457 -0.2572 -0.0671 -0.2312 -0.0766 -0.1926 -0.0687 -0.15 -0.0538 -0.1122 -0.0246 -0.0848 0.0032 -0.0594 0.0105 -0.0172 0.0065 0.0281 -0.0013 0.0708 -0.0215 0.0941 -0.0469 0.0918 -0.0664 0.1013 -0.09 0.1191 -0.1126 0.1399 -0.1269 0.1697 0.188 41.4
-0.1025 0.2241 -0.037 0.2317 -0.0009 0.2247 0.0276 0.2007 0.0613 0.167 0.0851 0.1533 0.0931 0.1195 0.0934 0.096 0.0891 0.0731 0.0792 0.0489 0.0685 0.0215 0.0611 -0.0097 0.0544 -0.0415 0.0454 -0.0742 0.044 -0.1095 0.0501 -0.1489 0.0562 -0.1894 0.0504 -0.2272 0.0259 -0.2558 -0.0122 -0.27 -0.0436 -0.2586 -0.0645 -0.2328 -0.0725 -0.1943 -0.0645 -0.1522 -0.0466 -0.1152 -0.0163 -0.0869 0.0101 -0.0581 0.0155 -0.0123 0.003 0.0372 -0.0102 0.0851 -0.0319 0.1077 -0.0526 0.0978 -0.0689 0.104 -0.089 0.1226 -0.1108 0.1445 -0.1263 0.1743 0.225 46.5
-0.098 0.2122 -0.0347 0.2308 -0.0004 0.226 0.0311 0.209 0.0666 0.1816 0.0861 0.1653 0.0986 0.1247 0.0971 0.0947 0.0907 0.0651 0.0822 0.0356 0.076 0.006 0.0738 -0.0242 0.0647 -0.0524 0.0554 -0.0816 0.053 -0.1137 0.0493 -0.1484 0.0458 -0.184 0.0361 -0.218 0.0124 -0.245 -0.0234 -0.259 -0.0517 -0.2517 -0.0696 -0.2296 -0.0787 -0.1973 -0.0727 -0.161 -0.0602 -0.1276 -0.0385 -0.0988 -0.021 -0.068 -0.0097 -0.0299 -0.0088 0.0099 -0.009 0.0493 -0.0249 0.0749 -0.0465 0.0862 -0.0674 0.0998 -0.0892 0.1224 -0.1126 0.1438 -0.129 0.1697 0.372 35.9
-0.0993 0.2165 -0.0332 0.2331 0.0038 0.2236 0.0381 0.205 0.074 0.1778 0.095 0.1675 0.0985 0.131 0.0976 0.1032 0.0928 0.0756 0.0882 0.0464 0.0832 0.0163 0.0762 -0.0141 0.0677 -0.0436 0.0612 -0.0742 0.0567 -0.1058 0.0523 -0.1395 0.0471 -0.1744 0.0365 -0.2088 0.0126 -0.2367 -0.0229 -0.2525 -0.0514 -0.2452 -0.0699 -0.2235 -0.079 -0.1911 -0.0729 -0.1544 -0.0622 -0.121 -0.0361 -0.0951 -0.0148 -0.0646 -0.0055 -0.0247 -0.0034 0.0172 -0.0029 0.059 -0.0101 0.0827 -0.0328 0.0819 -0.0565 0.0899 -0.081 0.1125 -0.1047 0.1402 -0.1274 0.1703 0.364 39.6
-0.0901 0.2088 -0.0279 0.2337 0.0062 0.229 0.0365 0.2079 0.0725 0.181 0.0948 0.1726 0.0999 0.1366 0.0955 0.1079 0.0888 0.079 0.08 0.0498 0.0752 0.0191 0.0706 -0.0126 0.0639 -0.0433 0.0524 -0.0735 0.0472 -0.106 0.0447 -0.1417 0.0435 -0.1786 0.0358 -0.2145 0.0175 -0.2447 -0.0156 -0.2586 -0.0446 -0.252 -0.065 -0.2332 -0.0738 -0.2019 -0.0701 -0.1646 -0.0607 -0.129 -0.042 -0.0969 -0.0266 -0.0631 -0.0124 -0.0242 -0.0075 0.016 0.0005 0.0536 -0.014 0.073 -0.0372 0.0771 -0.0598 0.0858 -0.0832 0.1044 -0.1046 0.127 -0.1201 0.1558 0.406 41.6
-0.0958 0.2153 -0.0287 0.2396 0.0061 0.2392 0.0348 0.2183 0.0683 0.1885 0.09 0.1781 0.0973 0.1416 0.096 0.1138 0.0879 0.0865 0.0825 0.0568 0.0736 0.0265 0.0659 -0.0055 0.0565 -0.0373 0.0479 -0.0704 0.0396 -0.104 0.041 -0.1408 0.0442 -0.1788 0.0398 -0.2156 0.0204 -0.2459 -0.0131 -0.2632 -0.0424 -0.2574 -0.0636 -0.238 -0.0745 -0.2061 -0.071 -0.1678 -0.0593 -0.131 -0.0368 -0.098 -0.0142 -0.0644 0.0001 -0.0225 0.0061 0.0205 0.0005 0.063 -0.0114 0.0858 -0.0339 0.0822 -0.0583 0.083 -0.0829 0.0982 -0.1048 0.1207 -0.1205 0.1527 0.305 44.1
-0.1062 0.2173 -0.0423 0.2432 -0.0087 0.2396 0.021 0.2171 0.0595 0.1893 0.0818 0.1764 0.0956 0.1378 0.098 0.1092 0.0936 0.0813 0.0862 0.0528 0.083 0.0228 0.0773 -0.0077 0.0685 -0.0369 0.0588 -0.0664 0.0559 -0.0979 0.0596 -0.1336 0.0612 -0.171 0.0517 -0.2072 0.0282 -0.2378 -0.0089 -0.255 -0.0406 -0.2459 -0.0634 -0.222 -0.0765 -0.1858 -0.0762 -0.1458 -0.0635 -0.1102 -0.0406 -0.0796 -0.0148 -0.0529 -0.0078 -0.0141 -0.0054 0.0271 0.0022 0.0654 -0.0142 0.0856 -0.0403 0.0898 -0.0667 0.0991 -0.0957 0.1154 -0.1195 0.1384 -0.1376 0.1669 0.354 44.4
-0.1097 0.218 -0.0457 0.2409 -0.009 0.2324 0.0271 0.2132 0.0665 0.1845 0.09 0.1731 0.1007 0.1364 0.1007 0.1084 0.098 0.0802 0.0911 0.051 0.0844 0.0205 0.0791 -0.0113 0.0717 -0.0419 0.064 -0.0728 0.0592 -0.1047 0.0594 -0.1402 0.058 -0.1771 0.0482 -0.2129 0.0226 -0.2417 -0.0153 -0.2581 -0.047 -0.2479 -0.0697 -0.2247 -0.0801 -0.1887 -0.083 -0.1509 -0.067 -0.1191 -0.0451 -0.0879 -0.0205 -0.0599 -0.0158 -0.0195 -0.0133 0.0234 -0.0057 0.0646 -0.0125 0.0856 -0.0362 0.0832 -0.0616 0.0882 -0.0865 0.1095 -0.1143 0.1312 -0.1347 0.1612 0.387 42.5
-0.1043 0.2156 -0.0399 0.2335 -0.0062 0.2335 0.0224 0.2168 0.0553 0.189 0.0734 0.1721 0.0887 0.133 0.0915 0.1053 0.0832 0.0784 0.0776 0.0479 0.0727 0.0151 0.0727 -0.0196 0.0689 -0.053 0.0569 -0.0859 0.0471 -0.1201 0.0422 -0.1572 0.0423 -0.1952 0.0353 -0.2309 0.0134 -0.2584 -0.0221 -0.2713 -0.0519 -0.2616 -0.0724 -0.2381 -0.0834 -0.204 -0.0784 -0.166 -0.0635 -0.1317 -0.0355 -0.1044 -0.0166 -0.0696 0.0003 -0.0253 -0.0005 0.023 -0.0039 0.0703 -0.0203 0.0969 -0.0445 0.0993 -0.0693 0.0951 -0.0915 0.1109 -0.1118 0.1352 -0.1298 0.165 0.347 44.5
-0.1133 0.2176 -0.05 0.2362 -0.0146 0.2357 0.0182 0.2245 0.0532 0.2017 0.0719 0.1874 0.0846 0.1482 0.0857 0.1186 0.0792 0.0891 0.0741 0.0579 0.0785 0.0256 0.0736 -0.0068 0.0649 -0.0388 0.0584 -0.0725 0.049 -0.1059 0.0453 -0.1411 0.0467 -0.1762 0.0395 -0.2089 0.019 -0.2353 -0.0129 -0.2503 -0.0401 -0.243 -0.0594 -0.2229 -0.069 -0.1909 -0.0679 -0.1547 -0.0549 -0.1218 -0.0301 -0.0931 -0.0104 -0.0593 -0.0018 -0.0127 0.0088 0.033 -0.0056 0.0792 -0.0143 0.109 -0.0344 0.112 -0.0594 0.1059 -0.0858 0.1189 -0.1109 0.1411 -0.1338 0.1688 0.324 45
-0.1043 0.2089 -0.0428 0.2317 -0.0069 0.2272 0.0276 0.2132 0.0641 0.1847 0.0853 0.1687 0.1014 0.1316 0.099 0.1035 0.0924 0.0751 0.0822 0.047 0.0724 0.0194 0.0659 -0.0088 0.0587 -0.0359 0.0478 -0.0624 0.0471 -0.0927 0.0526 -0.1305 0.0521 -0.1731 0.0461 -0.2145 0.016 -0.2447 -0.0248 -0.2656 -0.0601 -0.253 -0.0858 -0.2264 -0.0953 -0.1847 -0.0848 -0.1377 -0.0639 -0.0967 -0.029 -0.0677 0.0099 -0.0495 0.0322 -0.019 0.0203 0.0201 0.0017 0.0617 -0.018 0.0916 -0.0412 0.1009 -0.0669 0.1015 -0.0918 0.1161 -0.1146 0.1345 -0.1306 0.1596 0.164 48.1
-0.1008 0.2003 -0.0401 0.2305 -0.0037 0.2255 0.0315 0.2108 0.0691 0.1824 0.0919 0.1689 0.1032 0.1318 0.1007 0.1038 0.0928 0.0759 0.0868 0.0461 0.0783 0.0164 0.0699 -0.0137 0.0587 -0.042 0.0516 -0.0723 0.0473 -0.1048 0.049 -0.1433 0.0511 -0.1851 0.0434 -0.2253 0.0188 -0.2557 -0.0235 -0.2667 -0.0583 -0.2556 -0.0796 -0.2279 -0.088 -0.1869 -0.0811 -0.1432 -0.0556 -0.1076 -0.0223 -0.0779 0.0141 -0.0603 0.0224 -0.0229 0.0116 0.0194 0.0021 0.063 -0.0152 0.0901 -0.0408 0.0945 -0.0682 0.0971 -0.0947 0.1124 -0.1167 0.1337 -0.1347 0.1582 0.206 47.9
-0.1188 0.2199 -0.047 0.2402 -0.0072 0.2363 0.0293 0.222 0.0639 0.1913 0.084 0.1759 0.0955 0.1357 0.0934 0.1056 0.0856 0.0758 0.0787 0.0445 0.067 0.015 0.0521 -0.0129 0.0405 -0.0411 0.0334 -0.0707 0.0344 -0.1016 0.0484 -0.136 0.0522 -0.1774 0.043 -0.2202 0.021 -0.2557 -0.0197 -0.2699 -0.0542 -0.2599 -0.0762 -0.2351 -0.0796 -0.1941 -0.0665 -0.1476 -0.0468 -0.1072 -0.0133 -0.0814 0.019 -0.0647 0.0211 -0.0271 0.0101 0.0157 0.0004 0.0605 -0.0147 0.0888 -0.0398 0.0919 -0.0671 0.0943 -0.0937 0.1161 -0.1231 0.1386 -0.1457 0.168 0.061 44.6
-0.1089 0.2247 -0.0426 0.238 -0.0048 0.2292 0.0297 0.2072 0.0672 0.1753 0.0901 0.1634 0.0949 0.1262 0.0952 0.0989 0.087 0.0722 0.0797 0.0424 0.0681 0.012 0.0609 -0.0204 0.047 -0.0486 0.0361 -0.0763 0.0407 -0.1063 0.0455 -0.1423 0.0506 -0.1811 0.0408 -0.219 0.0175 -0.2501 -0.0198 -0.264 -0.051 -0.2519 -0.0719 -0.2262 -0.0786 -0.1881 -0.0656 -0.1461 -0.0453 -0.1093 -0.0145 -0.0835 0.0164 -0.0676 0.0168 -0.0286 0.0124 0.0193 0.0067 0.068 -0.0093 0.0961 -0.0347 0.0952 -0.062 0.0959 -0.0886 0.1127 -0.1129 0.136 -0.1305 0.1682 0.108 44.8
-0.1061 0.2186 -0.0449 0.2355 -0.011 0.2318 0.0188 0.2127 0.0544 0.1837 0.0763 0.1695 0.0902 0.1336 0.0869 0.1059 0.0809 0.0768 0.078 0.0451 0.0734 0.0127 0.0605 -0.0185 0.0476 -0.0491 0.0305 -0.0775 0.0247 -0.1091 0.0342 -0.1441 0.0418 -0.182 0.0417 -0.2189 0.0226 -0.2483 -0.0115 -0.2647 -0.0429 -0.2558 -0.0668 -0.2355 -0.077 -0.2028 -0.0663 -0.1647 -0.0468 -0.1296 -0.0161 -0.1025 0.008 -0.0741 0.0102 -0.0303 0.008 0.0188 -0.0015 0.0672 -0.0196 0.0984 -0.0407 0.1091 -0.0648 0.1112 -0.0895 0.1257 -0.1126 0.1438 -0.1291 0.1696 0.186 45.5
-0.1081 0.2131 -0.0434 0.2285 -0.0086 0.2276 0.0216 0.2092 0.0593 0.1849 0.0819 0.1737 0.0936 0.1404 0.0904 0.1137 0.0844 0.0852 0.0775 0.0538 0.0731 0.0197 0.0628 -0.0149 0.0552 -0.0493 0.0421 -0.0819 0.0385 -0.1162 0.0398 -0.1524 0.0457 -0.1881 0.0408 -0.2216 0.0183 -0.2478 -0.0179 -0.2624 -0.0473 -0.2563 -0.0658 -0.2339 -0.0781 -0.2016 -0.07 -0.1657 -0.0536 -0.132 -0.0249 -0.1053 -0.0018 -0.0745 0.0012 -0.0258 0 0.0276 0.0072 0.077 -0.0127 0.1067 -0.0315 0.1188 -0.0562 0.1142 -0.0842 0.1226 -0.1098 0.1387 -0.1291 0.1638 0.237 52.1
-0.1219 0.2243 -0.0555 0.2457 -0.0181 0.2399 0.0173 0.2191 0.0583 0.186 0.0805 0.1661 0.1015 0.1263 0.1006 0.0975 0.0904 0.0695 0.0779 0.0411 0.0626 0.0142 0.0552 -0.0166 0.0458 -0.0456 0.0331 -0.0725 0.032 -0.1021 0.041 -0.1376 0.0476 -0.1782 0.0412 -0.2185 0.0167 -0.2502 -0.023 -0.2652 -0.0566 -0.2522 -0.0791 -0.2256 -0.0844 -0.1842 -0.0711 -0.1382 -0.0514 -0.0988 -0.0194 -0.0741 0.0152 -0.0636 0.0187 -0.0261 0.014 0.0197 0.0009 0.0633 -0.0224 0.0924 -0.0389 0.1079 -0.0655 0.109 -0.0965 0.123 -0.1245 0.1452 -0.1469 0.1737 0.138 45.7
-0.1358 0.2358 -0.0682 0.2521 -0.0284 0.2468 0.0079 0.2229 0.0529 0.1918 0.0765 0.1747 0.0934 0.1311 0.0949 0.1004 0.0845 0.072 0.0724 0.0422 0.0587 0.0118 0.0448 -0.0194 0.0321 -0.0486 0.029 -0.078 0.0382 -0.1064 0.0482 -0.1405 0.0545 -0.1793 0.0458 -0.2178 0.021 -0.2486 -0.0209 -0.2613 -0.0546 -0.2516 -0.0741 -0.2234 -0.0795 -0.1801 -0.0717 -0.1339 -0.0523 -0.097 -0.0186 -0.0766 0.0154 -0.0704 0.0183 -0.0319 0.0221 0.0165 0.0133 0.0635 -0.011 0.0935 -0.0335 0.1082 -0.0604 0.114 -0.0943 0.1112 -0.1198 0.1395 -0.1487 0.1761 0.033 44.3
-0.1053 0.2181 -0.0451 0.2357 -0.0124 0.2308 0.0174 0.2131 0.0492 0.1821 0.0695 0.1669 0.086 0.1337 0.0867 0.1096 0.0828 0.0847 0.0794 0.0568 0.0713 0.027 0.0634 -0.0054 0.0545 -0.0375 0.0453 -0.0703 0.0451 -0.1054 0.0478 -0.1439 0.0516 -0.1826 0.0437 -0.2188 0.0219 -0.2483 -0.0118 -0.2642 -0.0408 -0.2551 -0.0613 -0.2325 -0.0699 -0.1965 -0.0653 -0.1551 -0.0557 -0.1173 -0.0317 -0.0874 -0.0128 -0.0551 -0.0069 -0.0088 -0.0013 0.0397 0.0034 0.0845 -0.0161 0.1102 -0.0413 0.1176 -0.0677 0.1164 -0.0914 0.1322 -0.1141 0.1519 -0.132 0.1763 0.303 46.9
-0.1094 0.2292 -0.045 0.2388 -0.0094 0.2319 0.0205 0.2104 0.0541 0.1779 0.0775 0.1647 0.0858 0.1324 0.0847 0.1092 0.0782 0.0859 0.0763 0.0581 0.0711 0.0265 0.0681 -0.009 0.0575 -0.0426 0.0461 -0.0768 0.0429 -0.1132 0.0484 -0.1526 0.0498 -0.193 0.046 -0.2301 0.0263 -0.2571 -0.0095 -0.2669 -0.0399 -0.2566 -0.0597 -0.2318 -0.0691 -0.1952 -0.0649 -0.1549 -0.0521 -0.1191 -0.0255 -0.0917 -0.0047 -0.0597 -0.001 -0.0105 -0.0038 0.0434 -0.0044 0.0928 -0.0322 0.1164 -0.0595 0.1194 -0.0799 0.107 -0.0938 0.1266 -0.1147 0.1514 -0.1334 0.1818 0.285 41.8
-0.0958 0.2228 -0.0284 0.2337 0.0084 0.2271 0.0403 0.2086 0.0702 0.1758 0.0885 0.1607 0.0974 0.1221 0.0959 0.095 0.0858 0.0698 0.0763 0.0431 0.069 0.0147 0.0616 -0.0147 0.0551 -0.0435 0.0432 -0.0712 0.0404 -0.1023 0.0457 -0.1386 0.0523 -0.1769 0.047 -0.2141 0.0238 -0.2447 -0.0115 -0.2638 -0.0432 -0.2549 -0.0667 -0.2331 -0.0772 -0.1973 -0.0721 -0.1555 -0.0632 -0.117 -0.043 -0.0856 -0.0174 -0.0595 -0.0052 -0.0235 -0.0026 0.0152 0.0002 0.0523 -0.0183 0.0702 -0.0443 0.0725 -0.0657 0.0837 -0.0839 0.1102 -0.1061 0.1375 -0.1228 0.1708 0.298 36.4
-0.0964 0.2279 -0.0277 0.2385 0.0088 0.2308 0.04 0.2107 0.0708 0.1784 0.0901 0.1638 0.0979 0.1254 0.0944 0.0973 0.0855 0.0697 0.0764 0.041 0.0735 0.0105 0.0707 -0.0201 0.0605 -0.0481 0.0539 -0.0778 0.0509 -0.1092 0.053 -0.1449 0.0523 -0.1827 0.0433 -0.2194 0.0223 -0.2493 -0.0132 -0.2619 -0.0444 -0.2499 -0.0676 -0.2257 -0.0806 -0.191 -0.0781 -0.1532 -0.0669 -0.1194 -0.0442 -0.0918 -0.0205 -0.0661 -0.0162 -0.0293 -0.0152 0.0105 -0.0133 0.051 -0.0198 0.073 -0.0424 0.0695 -0.0644 0.0789 -0.0854 0.1062 -0.1058 0.1399 -0.1257 0.1769 0.371 34.6
-0.0987 0.2152 -0.036 0.24 -0.002 0.2361 0.028 0.2176 0.0582 0.1842 0.0789 0.1699 0.091 0.1333 0.0891 0.1058 0.0834 0.0774 0.076 0.0472 0.0706 0.0153 0.0648 -0.0174 0.0537 -0.0479 0.0424 -0.079 0.0367 -0.1122 0.0404 -0.1491 0.046 -0.1872 0.0415 -0.2234 0.0183 -0.2513 -0.0181 -0.2675 -0.0488 -0.2582 -0.07 -0.2351 -0.0793 -0.2002 -0.0715 -0.1618 -0.0492 -0.1293 -0.019 -0.1009 0.0058 -0.0718 0.0086 -0.029 0.0078 0.0179 -0.0001 0.0646 -0.0102 0.0938 -0.032 0.0935 -0.0567 0.0976 -0.0842 0.1134 -0.1086 0.1359 -0.1278 0.1642 0.216 48.2
-0.0991 0.2132 -0.0345 0.2362 -0.0014 0.2346 0.0267 0.2136 0.0608 0.1827 0.0814 0.1677 0.0968 0.1316 0.0949 0.1043 0.0875 0.0761 0.0787 0.046 0.0653 0.0166 0.0576 -0.0156 0.0446 -0.045 0.032 -0.0739 0.0328 -0.1052 0.0418 -0.1406 0.0501 -0.1794 0.0462 -0.2178 0.0236 -0.2487 -0.0137 -0.2652 -0.0459 -0.2544 -0.0688 -0.2291 -0.0802 -0.1929 -0.0696 -0.1538 -0.047 -0.1202 -0.0148 -0.0952 0.0166 -0.0763 0.0236 -0.0346 0.0201 0.0136 0.0088 0.0613 -0.0052 0.0909 -0.0287 0.0911 -0.0538 0.0969 -0.0817 0.1154 -0.1078 0.1392 -0.129 0.1675 0.101 45.5
-0.1018 0.2063 -0.0312 0.2253 0.0063 0.2207 0.0385 0.2002 0.0759 0.1715 0.0985 0.1584 0.1072 0.1207 0.1019 0.0924 0.0927 0.0646 0.0813 0.0372 0.0733 0.0091 0.067 -0.0197 0.0572 -0.0466 0.0476 -0.0739 0.0472 -0.105 0.0503 -0.1424 0.0537 -0.183 0.0456 -0.2224 0.0215 -0.254 -0.0163 -0.2698 -0.0498 -0.2554 -0.0751 -0.2298 -0.083 -0.1889 -0.0757 -0.1428 -0.0672 -0.1026 -0.0381 -0.0785 -0.009 -0.0577 -0.002 -0.0233 0.0001 0.0143 -0.0021 0.0505 -0.0197 0.0741 -0.0435 0.0851 -0.0685 0.0967 -0.0964 0.1133 -0.1202 0.1337 -0.1358 0.1603 0.279 41.1
-0.1079 0.2151 -0.0394 0.234 -0.001 0.2264 0.0349 0.2086 0.0732 0.1792 0.0957 0.1649 0.1038 0.1259 0.1021 0.098 0.0925 0.0719 0.0811 0.0451 0.0747 0.0159 0.0696 -0.0145 0.061 -0.0431 0.0514 -0.0712 0.0543 -0.1021 0.0562 -0.1401 0.0569 -0.1816 0.0472 -0.2215 0.0215 -0.2522 -0.017 -0.2666 -0.0487 -0.2516 -0.0706 -0.2233 -0.0765 -0.1815 -0.0661 -0.1355 -0.06 -0.095 -0.033 -0.07 -0.0032 -0.0506 0.0048 -0.0147 0.0036 0.0264 -0.0027 0.0667 -0.0198 0.0893 -0.0445 0.0862 -0.0677 0.0961 -0.0954 0.1151 -0.1196 0.1402 -0.139 0.1697 0.264 41.5
-0.0977 0.2195 -0.0378 0.2448 -0.0058 0.242 0.0218 0.2215 0.0579 0.1927 0.0808 0.1787 0.0931 0.1378 0.093 0.107 0.0916 0.0772 0.0851 0.0485 0.0779 0.0201 0.0722 -0.0091 0.0662 -0.0376 0.0568 -0.0656 0.0586 -0.0964 0.0612 -0.1326 0.0627 -0.1713 0.0551 -0.2089 0.0316 -0.2395 -0.0074 -0.2553 -0.0415 -0.2457 -0.0666 -0.2234 -0.0789 -0.1878 -0.0754 -0.1466 -0.067 -0.1088 -0.0453 -0.0784 -0.0213 -0.0514 -0.0142 -0.014 -0.0102 0.0251 -0.0133 0.0616 -0.0411 0.0833 -0.0578 0.1007 -0.0812 0.1 -0.0997 0.1172 -0.1169 0.1394 -0.129 0.1676 0.371 36.7
-0.1025 0.2231 -0.0419 0.2416 -0.0077 0.2362 0.0253 0.2202 0.0623 0.1935 0.0834 0.1791 0.095 0.1362 0.0947 0.1036 0.0901 0.0716 0.0838 0.0401 0.0756 0.0102 0.069 -0.0195 0.065 -0.0485 0.0599 -0.0779 0.0565 -0.1087 0.0584 -0.1427 0.0586 -0.1778 0.0473 -0.212 0.0255 -0.2421 -0.0108 -0.2565 -0.0425 -0.2472 -0.0654 -0.2237 -0.0808 -0.1906 -0.0792 -0.1539 -0.0708 -0.1206 -0.0492 -0.0938 -0.0303 -0.0646 -0.0202 -0.0281 -0.0143 0.0091 -0.0158 0.0472 -0.032 0.0722 -0.054 0.0814 -0.0739 0.094 -0.0898 0.1207 -0.1121 0.1452 -0.1291 0.1746 0.394 31.7
-0.0981 0.2125 -0.0287 0.2344 0.0063 0.2323 0.0341 0.2097 0.0669 0.1769 0.0887 0.1638 0.0971 0.1257 0.0955 0.0974 0.0875 0.0698 0.0808 0.0404 0.0715 0.0109 0.0638 -0.0195 0.0556 -0.0491 0.0456 -0.0793 0.0396 -0.1122 0.0411 -0.1501 0.0452 -0.1904 0.0389 -0.2294 0.0165 -0.2603 -0.0221 -0.2742 -0.0541 -0.2649 -0.0747 -0.2398 -0.0838 -0.2016 -0.0792 -0.1605 -0.0567 -0.1271 -0.0267 -0.0968 0.0029 -0.0698 0.0094 -0.0298 0.0011 0.013 -0.0011 0.0566 -0.0156 0.0821 -0.0393 0.0854 -0.0631 0.0937 -0.089 0.112 -0.1149 0.1304 -0.1297 0.1579 0.213 46.8
-0.0985 0.213 -0.0296 0.2332 0.006 0.2314 0.0357 0.2111 0.0696 0.1806 0.0918 0.1681 0.1 0.1302 0.0979 0.1012 0.092 0.0719 0.0852 0.0409 0.0785 0.0089 0.0714 -0.0237 0.0626 -0.0547 0.0529 -0.0859 0.0475 -0.1186 0.0469 -0.1553 0.0458 -0.1933 0.0406 -0.2293 0.0172 -0.2565 -0.0194 -0.2703 -0.0504 -0.2593 -0.0724 -0.2354 -0.0822 -0.1996 -0.0782 -0.1599 -0.0638 -0.1252 -0.0362 -0.0986 -0.0101 -0.0717 -0.0026 -0.0308 -0.0047 0.0143 -0.0051 0.0593 -0.0174 0.0853 -0.0407 0.0869 -0.0626 0.0977 -0.0901 0.1124 -0.1138 0.1322 -0.129 0.1604 0.227 43
-0.1035 0.2275 -0.0396 0.2488 -0.0041 0.245 0.0285 0.2262 0.0638 0.1967 0.0837 0.1832 0.0948 0.1385 0.0924 0.1038 0.0895 0.0692 0.0888 0.0349 0.0833 0.0019 0.0747 -0.0302 0.0645 -0.0602 0.056 -0.0901 0.0532 -0.1203 0.0513 -0.1523 0.0467 -0.1853 0.0377 -0.2182 0.0175 -0.2452 -0.0177 -0.2564 -0.0483 -0.2474 -0.0703 -0.2266 -0.0828 -0.1964 -0.0825 -0.1652 -0.0649 -0.1406 -0.0452 -0.1137 -0.0238 -0.0862 -0.0141 -0.0495 -0.0103 -0.0101 -0.0018 0.0289 -0.0219 0.0445 -0.0473 0.0518 -0.0676 0.0675 -0.0787 0.1025 -0.1045 0.1338 -0.1276 0.1701 0.386 31
-0.094 0.2201 -0.0361 0.2458 -0.0035 0.2412 0.028 0.2236 0.0618 0.1956 0.0815 0.1837 0.0969 0.1449 0.0943 0.1151 0.0879 0.086 0.0857 0.0566 0.0845 0.0264 0.0781 -0.0048 0.0717 -0.0366 0.0624 -0.0688 0.0577 -0.103 0.0546 -0.1404 0.0538 -0.1792 0.0479 -0.217 0.0263 -0.2467 -0.0118 -0.2607 -0.0452 -0.2539 -0.0685 -0.2333 -0.0811 -0.2012 -0.0763 -0.1645 -0.062 -0.13 -0.0403 -0.0973 -0.0177 -0.0648 -0.0081 -0.0261 -0.0115 0.0118 -0.0016 0.0421 -0.0254 0.0393 -0.0515 0.042 -0.0633 0.0626 -0.0756 0.0995 -0.1 0.1344 -0.124 0.1706 0.378 33
-0.0961 0.2245 -0.0355 0.2394 -0.0031 0.2366 0.0252 0.2195 0.0575 0.1927 0.0749 0.1772 0.0876 0.1365 0.0878 0.1073 0.0779 0.0801 0.0709 0.0509 0.0672 0.0209 0.0685 -0.0101 0.0627 -0.0398 0.0592 -0.0711 0.0553 -0.1043 0.053 -0.1408 0.0544 -0.178 0.0453 -0.2131 0.0214 -0.2416 -0.0155 -0.2575 -0.0462 -0.2503 -0.0673 -0.2301 -0.076 -0.1969 -0.0716 -0.1587 -0.0569 -0.1232 -0.038 -0.0896 -0.0165 -0.0591 -0.0101 -0.0191 -0.0064 0.0219 -0.0046 0.0611 -0.0229 0.084 -0.0465 0.0923 -0.071 0.0993 -0.0934 0.1179 -0.1088 0.1447 -0.1227 0.1758 0.365 40.2
-0.1101 0.22 -0.0438 0.2399 -0.0084 0.2381 0.0225 0.2187 0.0601 0.1922 0.0811 0.1776 0.0963 0.1361 0.0967 0.1055 0.0867 0.0767 0.0778 0.0464 0.0759 0.0144 0.0778 -0.0186 0.0702 -0.05 0.0624 -0.0827 0.0555 -0.116 0.0523 -0.1516 0.0532 -0.1875 0.0484 -0.2215 0.0255 -0.2481 -0.0108 -0.2647 -0.0419 -0.2584 -0.0644 -0.2385 -0.0773 -0.2074 -0.0749 -0.1718 -0.0606 -0.1389 -0.0436 -0.1054 -0.0241 -0.0724 -0.0142 -0.031 -0.0148 0.0121 -0.0075 0.0528 -0.0219 0.0716 -0.0456 0.0696 -0.0642 0.083 -0.0881 0.1077 -0.1146 0.1348 -0.1361 0.1676 0.398 35.8
-0.0996 0.2192 -0.0312 0.24 0.0072 0.2291 0.0415 0.2086 0.0678 0.1709 0.0934 0.1652 0.0981 0.133 0.0962 0.1076 0.0891 0.0824 0.0833 0.0555 0.08 0.0268 0.0768 -0.0034 0.0744 -0.0336 0.0692 -0.0649 0.0625 -0.098 0.0622 -0.1353 0.0576 -0.174 0.0474 -0.2124 0.0223 -0.2435 -0.0174 -0.2598 -0.05 -0.2517 -0.0717 -0.2259 -0.0889 -0.1926 -0.0842 -0.1556 -0.0653 -0.121 -0.0431 -0.0852 -0.0192 -0.0516 -0.0069 -0.0124 -0.0076 0.028 -0.0099 0.0675 -0.0218 0.0895 -0.0453 0.0875 -0.0703 0.0914 -0.095 0.1087 -0.1168 0.1323 -0.1321 0.1632 0.382 45.4
-0.105 0.2178 -0.036 0.2423 0.0019 0.2345 0.0359 0.2119 0.0711 0.177 0.095 0.1649 0.101 0.1279 0.098 0.1009 0.0889 0.0748 0.0819 0.0471 0.073 0.0201 0.0759 -0.0081 0.0724 -0.0355 0.0665 -0.0648 0.0632 -0.0976 0.065 -0.135 0.067 -0.1735 0.0579 -0.21 0.0339 -0.24 -0.0067 -0.2538 -0.0416 -0.2454 -0.0654 -0.2216 -0.0797 -0.1864 -0.0778 -0.1475 -0.0623 -0.1129 -0.0356 -0.0825 -0.0146 -0.0485 0 -0.0115 -0.0007 0.0281 -0.0059 0.0686 -0.0169 0.0934 -0.0409 0.0933 -0.0678 0.0984 -0.0971 0.112 -0.119 0.1369 -0.1383 0.1665 0.361 44.3
-0.1002 0.2079 -0.0311 0.2354 0.0067 0.2358 0.0403 0.2258 0.0684 0.1956 0.0827 0.177 0.0973 0.1336 0.1005 0.1034 0.0904 0.0762 0.0784 0.0477 0.068 0.0182 0.0569 -0.0113 0.0438 -0.0386 0.0296 -0.0654 0.0236 -0.0946 0.0393 -0.1288 0.0511 -0.1705 0.045 -0.2155 0.0247 -0.2558 -0.0144 -0.2781 -0.0488 -0.2715 -0.0725 -0.2462 -0.0831 -0.2052 -0.075 -0.1586 -0.0516 -0.1184 -0.02 -0.0855 0.0132 -0.0644 0.0126 -0.0265 0.0108 0.0187 0.002 0.0645 -0.0113 0.0951 -0.0347 0.0972 -0.0609 0.0995 -0.0895 0.1107 -0.1134 0.1296 -0.1311 0.1555 0.123 50.1
-0.1011 0.2119 -0.0377 0.2343 -0.003 0.2342 0.0285 0.222 0.0638 0.1991 0.0842 0.1851 0.0977 0.1459 0.0991 0.1163 0.0925 0.0869 0.0839 0.0561 0.0743 0.0247 0.0683 -0.008 0.0577 -0.0385 0.0496 -0.0695 0.0494 -0.1018 0.0536 -0.1373 0.0532 -0.1741 0.0463 -0.2102 0.0225 -0.2387 -0.0139 -0.2562 -0.0453 -0.2471 -0.0692 -0.227 -0.0801 -0.194 -0.078 -0.1571 -0.058 -0.1247 -0.0373 -0.0905 -0.0123 -0.0618 -0.0086 -0.019 -0.0088 0.0278 -0.0095 0.0738 -0.0224 0.1009 -0.0448 0.1064 -0.069 0.108 -0.0931 0.1194 -0.1138 0.1359 -0.1276 0.1607 0.301 49.2
-0.1175 0.2116 -0.0596 0.2368 -0.0263 0.2357 0.0048 0.2198 0.0432 0.194 0.0683 0.1814 0.086 0.1488 0.0888 0.1238 0.0866 0.0976 0.0758 0.0695 0.0691 0.0376 0.0712 0.0024 0.0636 -0.0316 0.0586 -0.0677 0.0545 -0.105 0.0568 -0.1436 0.0593 -0.1812 0.0514 -0.216 0.0278 -0.2438 -0.0108 -0.2586 -0.0422 -0.2545 -0.0619 -0.2329 -0.0748 -0.1995 -0.0729 -0.1618 -0.0542 -0.1281 -0.0291 -0.0949 -0.015 -0.0556 -0.0137 -0.0018 -0.0001 0.0521 -0.0096 0.1041 -0.0261 0.1341 -0.0458 0.1347 -0.0628 0.1157 -0.0864 0.1179 -0.1111 0.1333 -0.1336 0.1578 0.358 62.4
-0.1127 0.2094 -0.0518 0.234 -0.0171 0.2355 0.0154 0.2241 0.0515 0.2022 0.0714 0.1897 0.0874 0.1541 0.0874 0.1259 0.0841 0.0965 0.0751 0.066 0.0715 0.0327 0.0687 -0.0026 0.0658 -0.0376 0.06 -0.073 0.0581 -0.1084 0.0583 -0.1448 0.0574 -0.1809 0.0486 -0.2155 0.0247 -0.2436 -0.0137 -0.2587 -0.0472 -0.2502 -0.0721 -0.2283 -0.0877 -0.1962 -0.0844 -0.1597 -0.0697 -0.1265 -0.0396 -0.1007 -0.0196 -0.0644 -0.0155 -0.0139 -0.0139 0.0379 0.0047 0.082 -0.014 0.111 -0.0375 0.123 -0.059 0.1277 -0.0824 0.113 -0.1032 0.1282 -0.1277 0.1544 0.4 53.9
-0.1001 0.2165 -0.0324 0.2404 0.0045 0.2313 0.0373 0.205 0.0764 0.1701 0.1031 0.1589 0.1103 0.1182 0.103 0.0865 0.095 0.0549 0.0897 0.0235 0.0889 -0.0078 0.0839 -0.0387 0.0762 -0.0685 0.0668 -0.0986 0.054 -0.1284 0.0483 -0.1632 0.0409 -0.1994 0.0306 -0.2353 0.01 -0.264 -0.0251 -0.2754 -0.0543 -0.2655 -0.0734 -0.242 -0.0828 -0.2065 -0.0837 -0.1673 -0.0743 -0.1334 -0.0531 -0.106 -0.0391 -0.075 -0.0228 -0.0394 -0.0138 -0.0031 -0.0133 0.0316 -0.0343 0.0533 -0.0565 0.0685 -0.0791 0.0835 -0.1001 0.1088 -0.1234 0.1318 -0.1363 0.1619 0.427 32.9
-0.0966 0.2223 -0.0292 0.2401 0.0052 0.2396 0.0325 0.2174 0.0704 0.1905 0.0935 0.177 0.103 0.1314 0.1 0.0966 0.0938 0.0631 0.0913 0.0308 0.0849 0.0011 0.0775 -0.0275 0.0719 -0.0555 0.0637 -0.0841 0.0552 -0.1147 0.0481 -0.1494 0.0426 -0.1864 0.0339 -0.2225 0.0136 -0.2511 -0.0202 -0.2629 -0.0491 -0.2517 -0.0691 -0.2301 -0.0739 -0.1956 -0.0749 -0.1572 -0.0649 -0.1231 -0.0491 -0.092 -0.0338 -0.0616 -0.0202 -0.0295 -0.015 0.0025 -0.0151 0.0343 -0.0371 0.0562 -0.0557 0.0732 -0.0757 0.0885 -0.0955 0.1126 -0.1158 0.1369 -0.1276 0.1683 0.433 29.2
-0.1056 0.2213 -0.0434 0.2487 -0.0089 0.2436 0.0223 0.2209 0.0599 0.1871 0.0841 0.172 0.0983 0.132 0.0964 0.1028 0.0893 0.0751 0.0841 0.0478 0.0817 0.0213 0.0772 -0.0048 0.0687 -0.0303 0.0628 -0.059 0.0532 -0.0903 0.0517 -0.1278 0.0463 -0.1676 0.0376 -0.2073 0.0139 -0.2391 -0.0224 -0.2568 -0.0516 -0.2489 -0.0707 -0.2242 -0.0798 -0.1862 -0.0751 -0.1431 -0.0614 -0.1034 -0.0437 -0.0678 -0.0243 -0.0366 -0.0111 -0.0023 -0.0021 0.0286 -0.0076 0.06 -0.0324 0.0836 -0.051 0.1002 -0.0699 0.1149 -0.0962 0.128 -0.1204 0.1423 -0.1347 0.1672 0.391 35.5
-0.1019 0.2208 -0.0352 0.2423 -0.0001 0.2375 0.0301 0.2151 0.0651 0.1833 0.0867 0.1692 0.0978 0.1298 0.0973 0.1015 0.0892 0.0747 0.0828 0.0475 0.0771 0.0213 0.0767 -0.0053 0.071 -0.0308 0.0647 -0.0584 0.0605 -0.0901 0.0535 -0.127 0.0511 -0.1672 0.0363 -0.2063 0.0167 -0.2424 -0.0153 -0.2606 -0.0441 -0.2492 -0.0662 -0.2244 -0.0786 -0.188 -0.0729 -0.1468 -0.0571 -0.1087 -0.0403 -0.0725 -0.0192 -0.0419 -0.0057 -0.0103 -0.0034 0.021 -0.0116 0.0549 -0.0209 0.0765 -0.0432 0.0774 -0.0636 0.09 -0.0893 0.1114 -0.1132 0.1378 -0.1325 0.1694 0.394 34.1
-0.0944 0.212 -0.0361 0.2377 -0.0025 0.2325 0.0306 0.2159 0.0687 0.1902 0.0902 0.1776 0.1016 0.1376 0.0984 0.1067 0.0905 0.0761 0.0844 0.0448 0.0787 0.0137 0.0704 -0.0169 0.0609 -0.0468 0.0541 -0.0782 0.049 -0.1107 0.0476 -0.1457 0.0461 -0.1814 0.0382 -0.2162 0.017 -0.245 -0.0169 -0.2606 -0.0475 -0.2511 -0.071 -0.2296 -0.0863 -0.1997 -0.081 -0.1644 -0.0698 -0.1305 -0.0439 -0.1031 -0.0252 -0.0694 -0.0089 -0.031 -0.0076 0.0095 0 0.0478 -0.0188 0.0689 -0.0408 0.0829 -0.0663 0.0912 -0.0903 0.1096 -0.11 0.1331 -0.1245 0.1616 0.364 42.2
-0.105 0.2097 -0.0375 0.2322 -0.0004 0.2264 0.0343 0.2096 0.0711 0.1814 0.0928 0.1681 0.1046 0.131 0.1019 0.103 0.0939 0.075 0.0858 0.0461 0.0752 0.018 0.0673 -0.0112 0.0589 -0.0396 0.0549 -0.0701 0.0551 -0.1028 0.0554 -0.1394 0.0517 -0.1779 0.0442 -0.2156 0.0208 -0.2453 -0.0174 -0.2607 -0.0498 -0.2524 -0.0721 -0.23 -0.0828 -0.1949 -0.0797 -0.1553 -0.067 -0.1199 -0.0406 -0.0915 -0.0165 -0.0624 -0.0075 -0.024 -0.0023 0.0146 -0.0048 0.0538 -0.0154 0.0771 -0.0394 0.0788 -0.0632 0.0899 -0.0905 0.1109 -0.1168 0.1351 -0.1373 0.1637 0.328 39.1
-0.0902 0.2152 -0.0335 0.2321 -0.0015 0.2264 0.0282 0.2092 0.0627 0.1837 0.0838 0.172 0.0917 0.1357 0.0891 0.1081 0.0829 0.0806 0.0803 0.0517 0.071 0.0233 0.0686 -0.0079 0.0626 -0.0386 0.0581 -0.0708 0.0523 -0.1045 0.0491 -0.142 0.0481 -0.1805 0.039 -0.217 0.0178 -0.2459 -0.0192 -0.2569 -0.0495 -0.25 -0.0686 -0.2278 -0.0776 -0.1943 -0.0688 -0.1549 -0.0609 -0.1166 -0.0407 -0.0847 -0.0183 -0.055 -0.0135 -0.0128 -0.0071 0.0293 -0.003 0.068 -0.0233 0.0912 -0.0446 0.1024 -0.0676 0.1049 -0.0873 0.1209 -0.1045 0.1407 -0.1159 0.1671 0.419 43.3
-0.0962 0.2115 -0.0415 0.2268 -0.0093 0.2205 0.023 0.2066 0.0596 0.1857 0.0803 0.1755 0.0893 0.1399 0.0877 0.1116 0.0825 0.0827 0.0792 0.052 0.0747 0.0204 0.0726 -0.0125 0.0695 -0.0446 0.0627 -0.0772 0.0566 -0.1112 0.0524 -0.1484 0.0522 -0.1868 0.0433 -0.2235 0.0188 -0.253 -0.0183 -0.2693 -0.0489 -0.261 -0.0695 -0.2381 -0.0785 -0.2014 -0.078 -0.16 -0.0681 -0.1231 -0.0434 -0.0938 -0.0209 -0.062 -0.0102 -0.0206 -0.0067 0.0221 -0.0037 0.0627 -0.0161 0.0854 -0.0377 0.0901 -0.0594 0.0976 -0.0816 0.1145 -0.1014 0.1356 -0.1166 0.1631 0.429 39.6
